# Supplementary material for: (E)-9-(4-Fluoro­styr­yl)-3,3,6,6-tetra­methyl-3,4,5,6,7,9-hexa­hydro-2H-xanthene-1,8-dione
Source: Acta Crystallogr Sect E Struct Rep Online. 2013 May 31;69(Pt 6):o985. doi: 10.1107/S1600536813014049 (PMC3685118; doi:10.1107/S1600536813014049)
Supplement: Supplementary file 1 [file e-69-0o985-sup1.cif]

##############################################################################
#                                                                            #
# This CIF contains the data in a paper accepted for publication in          #
# Acta Crystallographica Section E. It conforms to the requirements of       #
# Notes for Authors for Acta Crystallographica Section E, and has been       #
# peer reviewed under the auspices of the IUCr Commission on Journals.       #
#                                                                            #
# Full details of the Crystallographic Information File format               #
# are given in the paper "The Crystallographic Information File (CIF):       #
# a New Standard Archive File for Crystallography" by S. R. Hall, F. H.      #
# Allen and I. D. Brown [Acta Cryst. (1991), A47, 655-685].                  #
#                                                                            #
# The current version of the core CIF dictionary is obtainable from          #
# ftp://ftp.iucr.org/pub/cif_core.dic.                                       #
#                                                                            #
# Software is freely available for graphical display of the structure(s)     #
# in this CIF. For information consult the CIF software page                 #
# http://www.iucr.org/resources/cif/software.                                #
#                                                                            #
# This file may be used for bona fide research purposes within the           #
# scientific community so long as proper attribution is given to the journal # 
# article from which it was obtained.                                        #
#                                                                            #
##############################################################################
data_global
_audit_creation_method     'by CrystalStructure 4.0'
_journal_date_recd_electronic     2013-05-09
_journal_date_accepted     2013-05-21
_journal_name_full     'Acta Crystallographica, Section E'
_journal_year     2013
_journal_volume     69
_journal_issue      6
_journal_page_first     o985
_journal_page_last     o985
_journal_paper_category     QO
_journal_paper_doi     10.1107/S1600536813014049
_journal_coeditor_code     FF2106
_publ_contact_author_name     'Joo Hwan Cha'
_publ_contact_author_address     'Advanced Analysis Center, KIST'
_publ_contact_author_email     jhcha@kist.re.kr
_publ_contact_author_fax     '+82-2-958-5969'
_publ_contact_author_phone     '+82-2-958-5959'
_publ_section_title
;\
(<i>E</i>)-9-(4-Fluorostyryl)-3,3,6,6-tetramethyl-3,4,5,6,7,9-hexahydro-\
2<i>H</i>-xanthene-1,8-dione
;
loop_
    _publ_author_name
    _publ_author_address
    'Jae Kyun Lee'
;
Center for Neuro-Medicine, Korea Institute of Science & Technology,
Hwarangro 14-gil, Seongbuk-gu, Seoul 136-791, Republic of Korea
;
    'Sun-Joon Min'
;
Center for Neuro-Medicine, Korea Institute of Science & Technology,
Hwarangro 14-gil, Seongbuk-gu, Seoul 136-791, Republic of Korea
;
    'Yong Seo Cho'
;
Center for Neuro-Medicine, Korea Institute of Science & Technology,
Hwarangro 14-gil, Seongbuk-gu, Seoul 136-791, Republic of Korea
;
    'Joo Hwan Cha'
;
Advanced Analysis Center, Korea Institute of Science & Technology,
Hwarangro 14-gil, Seongbuk-gu, Seoul 136-791, Republic of Korea
;
    'Sung Ok Won'
;
Advanced Analysis Center, Korea Institute of Science & Technology,
Hwarangro 14-gil, Seongbuk-gu, Seoul 136-791, Republic of Korea
;
_publ_section_synopsis
;
Key indicators: single-crystal X-ray study; T = 296 K; mean \s(C-C) =
0.0031\%A; <i>R</i> factor = 0.053; <i>wR</i> factor = 0.169;
data-to-parameter ratio = 17.7.
;
data_I
_chemical_name_systematic
;\
(<i>E</i>)-9-(4-Fluorostyryl)-3,3,6,6-tetramethyl-3,4,5,6,7,9-hexahydro-\
2<i>H</i>-xanthene-1,8-dione
;
_chemical_formula_moiety     'C25 H27 F O3'
_chemical_formula_sum     'C25 H27 F O3'
_chemical_formula_iupac     'C25 H27 F O3'
_chemical_formula_weight     394.48
_chemical_melting_point     ?
_symmetry_cell_setting     monoclinic
_symmetry_space_group_name_H-M     'P 21/c'
_symmetry_space_group_name_Hall     '-P 2ybc'
loop_
    _symmetry_equiv_pos_site_id
    _symmetry_equiv_pos_as_xyz
    1 '+X,+Y,+Z'
    2 '-X,1/2+Y,1/2-Z'
    3 '-X,-Y,-Z'
    4 '+X,1/2-Y,1/2+Z'
_cell_length_a     5.9367(7)
_cell_length_b     18.8521(16)
_cell_length_c     19.3709(16)
_cell_angle_alpha     90.0000
_cell_angle_beta     99.681(3)
_cell_angle_gamma     90.0000
_cell_volume     2137.1(4)
_cell_formula_units_Z     4
_cell_measurement_reflns_used     12751
_cell_measurement_theta_min     3.04
_cell_measurement_theta_max     27.45
_cell_measurement_temperature     296
_exptl_crystal_description     chunk
_exptl_crystal_colour     colourless
_exptl_crystal_size_max     0.300
_exptl_crystal_size_mid     0.200
_exptl_crystal_size_min     0.200
_exptl_crystal_density_diffrn     1.226
_exptl_crystal_density_meas     ?
_exptl_crystal_density_method     'not measured'
_exptl_crystal_F_000     840.00
_exptl_absorpt_coefficient_mu     0.085
_exptl_absorpt_correction_type     multi-scan
_exptl_absorpt_process_details     '(ABSCOR; Rigaku, 1995)'
_exptl_absorpt_correction_T_min     0.773
_exptl_absorpt_correction_T_max     0.983
_diffrn_ambient_temperature     296
_diffrn_radiation_type     'Mo K\a'
_diffrn_radiation_wavelength     0.71075
_diffrn_measurement_device_type     'Rigaku R-AXIS RAPID'
_diffrn_measurement_method     \w
_diffrn_detector_area_resol_mean     10.000
_diffrn_reflns_number     20480
_diffrn_reflns_av_R_equivalents     0.0372
_diffrn_reflns_theta_max     27.46
_diffrn_reflns_theta_full     27.46
_diffrn_measured_fraction_theta_max     0.994
_diffrn_measured_fraction_theta_full     0.994
_diffrn_reflns_limit_h_min     -7
_diffrn_reflns_limit_h_max     7
_diffrn_reflns_limit_k_min     -24
_diffrn_reflns_limit_k_max     24
_diffrn_reflns_limit_l_min     -22
_diffrn_reflns_limit_l_max     25
_diffrn_standards_number     0
_diffrn_standards_interval_count     .
_diffrn_standards_decay_%     ?
_refine_special_details
;
Refinement was performed using all reflections. The weighted <i>R</i>-factor
(<i>wR</i>) and goodness of fit (<i>S</i>) are based on <i>F</i>^2^.
<i>R</i>-factor (gt) are based on <i>F</i>. The threshold expression of
<i>F</i>^2^ > 2.0 \s(<i>F</i>^2^) is used only for calculating <i>R</i>-factor
(gt).
;
_reflns_number_total     4864
_reflns_number_gt     2857
_reflns_threshold_expression     F^2^>2\s(F^2^)
_refine_ls_structure_factor_coef     Fsqd
_refine_ls_R_factor_gt     0.0534
_refine_ls_wR_factor_ref     0.1690
_refine_ls_goodness_of_fit_ref     1.088
_refine_ls_number_reflns     4864
_refine_ls_number_parameters     274
_refine_ls_number_restraints     0
_refine_ls_hydrogen_treatment     mixed
_refine_ls_weighting_scheme     calc
_refine_ls_weighting_details
            'w = 1/[\s^2^(Fo^2^)+(0.0774P)^2^+0.3562P] where P=(Fo^2^+2Fc^2^)/3'
_atom_sites_solution_hydrogens     geom
_atom_sites_solution_primary     direct
_atom_sites_solution_secondary     difmap
_refine_ls_shift/su_max     0.000
_refine_diff_density_max     0.420
_refine_diff_density_min     -0.240
_refine_ls_extinction_method     none
_refine_ls_extinction_coef     ?
loop_
    _atom_type_symbol
    _atom_type_description
    _atom_type_scat_dispersion_real
    _atom_type_scat_dispersion_imag
    _atom_type_scat_source
    'C' 'C' 0.0033 0.0016
;
International Tables for Crystallography
(1992, Vol. C, Tables 4.2.6.8 and 6.1.1.4)
;
    'H' 'H' 0.0000 0.0000
;
International Tables for Crystallography
(1992, Vol. C, Table 6.1.1.4)
;
    'F' 'F' 0.0171 0.0103
;
International Tables for Crystallography
(1992, Vol. C, Tables 4.2.6.8 and 6.1.1.4)
;
    'O' 'O' 0.0106 0.0060
;
International Tables for Crystallography
(1992, Vol. C, Tables 4.2.6.8 and 6.1.1.4)
;
_computing_data_collection     'RAPID-AUTO (Rigaku, 2006)'
_computing_cell_refinement     'RAPID-AUTO (Rigaku, 1995)'
_computing_data_reduction     'RAPID-AUTO (Rigaku, 1995)'
_computing_structure_solution     'Il Milione (Burla <i>et al.</i>, 2007)'
_computing_structure_refinement     'SHELXL97 (Sheldrick, 2008)'
_computing_molecular_graphics     'CrystalStructure (Rigaku, 2010)'
_computing_publication_material     'CrystalStructure (Rigaku, 2010)'
loop_
    _atom_site_type_symbol
    _atom_site_label
    _atom_site_fract_x
    _atom_site_fract_y
    _atom_site_fract_z
    _atom_site_U_iso_or_equiv
    _atom_site_adp_type
    _atom_site_calc_flag
    _atom_site_refinement_flags
    _atom_site_occupancy
    _atom_site_symmetry_multiplicity
    _atom_site_disorder_assembly
    _atom_site_disorder_group
    F F1 1.3085(4) 0.41875(10) 0.55088(8) 0.1071(7) Uani d . 1.0 4 . .
    O O1 0.3415(3) 0.16938(9) 0.26856(10) 0.0755(6) Uani d . 1.0 4 . .
    O O2 0.5001(4) 0.40605(8) 0.14354(9) 0.0743(6) Uani d . 1.0 4 . .
    O O3 0.9010(3) 0.19315(7) 0.12327(7) 0.0508(4) Uani d . 1.0 4 . .
    C C1 0.5863(4) 0.26673(10) 0.19791(9) 0.0457(5) Uani d . 1.0 4 . .
    C C2 0.6201(4) 0.18746(10) 0.19814(9) 0.0427(5) Uani d . 1.0 4 . .
    C C3 0.4790(4) 0.14307(12) 0.23554(11) 0.0541(6) Uani d . 1.0 4 . .
    C C4 0.5029(4) 0.06354(12) 0.22949(12) 0.0591(6) Uani d . 1.0 4 . .
    C C5 0.7461(4) 0.03924(10) 0.22594(10) 0.0451(5) Uani d . 1.0 4 . .
    C C6 0.8316(4) 0.07994(10) 0.16669(10) 0.0484(5) Uani d . 1.0 4 . .
    C C7 0.7745(4) 0.15633(10) 0.16515(9) 0.0424(5) Uani d . 1.0 4 . .
    C C8 0.8474(4) 0.26351(10) 0.10936(9) 0.0449(5) Uani d . 1.0 4 . .
    C C9 0.9782(4) 0.29226(11) 0.05617(10) 0.0517(5) Uani d . 1.0 4 . .
    C C10 0.8696(4) 0.35891(10) 0.01931(9) 0.0469(5) Uani d . 1.0 4 . .
    C C11 0.7974(5) 0.40786(11) 0.07479(11) 0.0592(6) Uani d . 1.0 4 . .
    C C12 0.6512(4) 0.37327(10) 0.12129(10) 0.0512(6) Uani d . 1.0 4 . .
    C C13 0.6981(4) 0.29901(10) 0.14075(9) 0.0445(5) Uani d . 1.0 4 . .
    C C14 0.6839(4) 0.30007(11) 0.26838(10) 0.0487(5) Uani d . 1.0 4 . .
    C C15 0.8830(4) 0.28526(11) 0.30532(11) 0.0501(5) Uani d . 1.0 4 . .
    C C16 0.9898(4) 0.31916(10) 0.37108(10) 0.0454(5) Uani d . 1.0 4 . .
    C C17 1.2137(4) 0.30241(11) 0.40059(11) 0.0542(6) Uani d . 1.0 4 . .
    C C18 1.3216(5) 0.33576(13) 0.46122(12) 0.0635(6) Uani d . 1.0 4 . .
    C C19 1.2036(5) 0.38498(13) 0.49183(12) 0.0671(7) Uani d . 1.0 4 . .
    C C20 0.9810(5) 0.40299(12) 0.46566(12) 0.0638(7) Uani d . 1.0 4 . .
    C C21 0.8770(4) 0.36963(11) 0.40537(11) 0.0539(6) Uani d . 1.0 4 . .
    C C22 0.7571(6) -0.03946(12) 0.21348(15) 0.0782(8) Uani d . 1.0 4 . .
    C C23 0.8977(5) 0.05692(13) 0.29641(11) 0.0641(7) Uani d . 1.0 4 . .
    C C24 1.0446(5) 0.39614(12) -0.01757(12) 0.0632(7) Uani d . 1.0 4 . .
    C C25 0.6614(5) 0.33915(13) -0.03464(11) 0.0621(6) Uani d . 1.0 4 . .
    H H1 0.4221 0.2767 0.1876 0.0549 Uiso calc R 1.0 4 . .
    H H4A 0.4023 0.0474 0.1877 0.0710 Uiso calc R 1.0 4 . .
    H H4B 0.4533 0.0413 0.2695 0.0710 Uiso calc R 1.0 4 . .
    H H6A 0.9961 0.0747 0.1720 0.0581 Uiso calc R 1.0 4 . .
    H H6B 0.7652 0.0589 0.1222 0.0581 Uiso calc R 1.0 4 . .
    H H9A 0.9885 0.2560 0.0213 0.0620 Uiso calc R 1.0 4 . .
    H H9B 1.1323 0.3034 0.0790 0.0620 Uiso calc R 1.0 4 . .
    H H11A 0.9339 0.4264 0.1038 0.0711 Uiso calc R 1.0 4 . .
    H H11B 0.7144 0.4478 0.0513 0.0711 Uiso calc R 1.0 4 . .
    H H17 1.2925 0.2683 0.3794 0.0651 Uiso calc R 1.0 4 . .
    H H18 1.4716 0.3246 0.4804 0.0762 Uiso calc R 1.0 4 . .
    H H20 0.9033 0.4365 0.4879 0.0766 Uiso calc R 1.0 4 . .
    H H21 0.7266 0.3812 0.3869 0.0646 Uiso calc R 1.0 4 . .
    H H22A 0.6699 -0.0508 0.1685 0.0938 Uiso calc R 1.0 4 . .
    H H22B 0.6951 -0.0643 0.2493 0.0938 Uiso calc R 1.0 4 . .
    H H22C 0.9133 -0.0534 0.2148 0.0938 Uiso calc R 1.0 4 . .
    H H23A 0.8403 0.0328 0.3335 0.0769 Uiso calc R 1.0 4 . .
    H H23B 0.8958 0.1072 0.3043 0.0769 Uiso calc R 1.0 4 . .
    H H23C 1.0515 0.0418 0.2954 0.0769 Uiso calc R 1.0 4 . .
    H H24A 0.9776 0.4381 -0.0405 0.0758 Uiso calc R 1.0 4 . .
    H H24B 1.0908 0.3647 -0.0516 0.0758 Uiso calc R 1.0 4 . .
    H H24C 1.1756 0.4090 0.0163 0.0758 Uiso calc R 1.0 4 . .
    H H25A 0.5517 0.3152 -0.0118 0.0745 Uiso calc R 1.0 4 . .
    H H25B 0.7074 0.3084 -0.0693 0.0745 Uiso calc R 1.0 4 . .
    H H25C 0.5940 0.3814 -0.0568 0.0745 Uiso calc R 1.0 4 . .
    H H14 0.606(5) 0.3358(14) 0.2853(13) 0.080(8) Uiso d . 1.0 4 . .
    H H15 0.976(5) 0.2514(13) 0.2866(13) 0.070(8) Uiso d . 1.0 4 . .
loop_
    _atom_site_aniso_label
    _atom_site_aniso_U_11
    _atom_site_aniso_U_22
    _atom_site_aniso_U_33
    _atom_site_aniso_U_12
    _atom_site_aniso_U_13
    _atom_site_aniso_U_23
    F1 0.1157(15) 0.1169(14) 0.0759(10) -0.0103(11) -0.0212(10) -0.0327(10)
    O1 0.0723(12) 0.0670(11) 0.1011(13) 0.0029(9) 0.0546(11) -0.0011(9)
    O2 0.1033(15) 0.0543(10) 0.0726(11) 0.0236(9) 0.0359(10) 0.0042(8)
    O3 0.0574(9) 0.0486(8) 0.0522(8) 0.0101(7) 0.0257(7) 0.0112(7)
    C1 0.0488(13) 0.0489(11) 0.0410(10) 0.0065(9) 0.0121(9) -0.0005(9)
    C2 0.0447(12) 0.0447(11) 0.0398(10) 0.0003(9) 0.0109(8) -0.0013(8)
    C3 0.0488(13) 0.0572(13) 0.0605(13) -0.0001(10) 0.0210(11) -0.0010(10)
    C4 0.0537(14) 0.0595(14) 0.0660(14) -0.0074(11) 0.0149(11) 0.0005(11)
    C5 0.0478(12) 0.0414(10) 0.0488(11) -0.0023(9) 0.0157(9) 0.0013(9)
    C6 0.0528(13) 0.0471(11) 0.0486(11) 0.0026(9) 0.0183(10) 0.0003(9)
    C7 0.0451(12) 0.0461(11) 0.0380(9) 0.0001(9) 0.0128(8) 0.0019(8)
    C8 0.0515(13) 0.0440(11) 0.0394(10) 0.0016(9) 0.0084(9) 0.0041(8)
    C9 0.0548(13) 0.0534(12) 0.0495(11) 0.0022(10) 0.0162(10) 0.0080(10)
    C10 0.0560(13) 0.0445(11) 0.0399(10) -0.0030(9) 0.0073(9) 0.0033(9)
    C11 0.0814(18) 0.0426(11) 0.0550(12) -0.0065(11) 0.0153(12) -0.0009(10)
    C12 0.0691(15) 0.0439(11) 0.0413(10) 0.0030(10) 0.0112(10) -0.0063(9)
    C13 0.0527(13) 0.0450(10) 0.0364(9) 0.0026(9) 0.0100(9)  0.0000(8)
    C14 0.0591(14) 0.0477(11) 0.0412(10) 0.0116(10) 0.0143(10) -0.0020(9)
    C15 0.0520(14) 0.0481(12) 0.0519(12) 0.0063(10) 0.0133(10) -0.0070(10)
    C16 0.0503(13) 0.0432(10) 0.0444(10) 0.0008(9) 0.0124(9) 0.0033(9)
    C17 0.0538(14) 0.0541(12) 0.0558(12) 0.0031(10) 0.0121(10) 0.0050(10)
    C18 0.0553(15) 0.0706(15) 0.0611(14) -0.0025(12) 0.0000(11) 0.0090(12)
    C19 0.0787(19) 0.0662(15) 0.0524(13) -0.0144(14) -0.0006(12) -0.0048(12)
    C20 0.0752(18) 0.0623(14) 0.0541(12) 0.0026(12) 0.0113(12) -0.0123(11)
    C21 0.0537(14) 0.0561(13) 0.0521(12) 0.0046(10) 0.0098(10) -0.0038(10)
    C22 0.100(3) 0.0492(13) 0.0961(19) -0.0046(13) 0.0465(17) -0.0001(13)
    C23 0.0675(17) 0.0670(15) 0.0568(13) -0.0014(12) 0.0076(12) 0.0103(12)
    C24 0.0704(17) 0.0602(14) 0.0603(13) -0.0066(12) 0.0152(12) 0.0136(11)
    C25 0.0646(16) 0.0717(15) 0.0486(12) -0.0028(12) 0.0057(11) 0.0026(11)
_geom_special_details
;
All e.s.d.'s (except the e.s.d. in the dihedral angle between two l.s. planes)
are estimated using the full covariance matrix. The cell e.s.d.'s are taken
into account individually in the estimation of e.s.d.'s in distances, angles
and torsion angles; correlations between e.s.d.'s in cell parameters are only
used when they are defined by crystal symmetry. An approximate (isotropic)
treatment of cell e.s.d.'s is used for estimating e.s.d.'s involving l.s.
planes.
;
loop_
    _geom_bond_atom_site_label_1
    _geom_bond_atom_site_label_2
    _geom_bond_site_symmetry_1
    _geom_bond_site_symmetry_2
    _geom_bond_distance
    _geom_bond_publ_flag
    F1 C19 . . 1.365(3) no
    O1 C3 . . 1.224(3) no
    O2 C12 . . 1.226(3) no
    O3 C7 . . 1.382(3) no
    O3 C8 . . 1.380(3) no
    C1 C2 . . 1.508(3) no
    C1 C13 . . 1.511(3) no
    C1 C14 . . 1.526(3) no
    C2 C3 . . 1.460(3) no
    C2 C7 . . 1.338(3) no
    C3 C4 . . 1.512(4) no
    C4 C5 . . 1.527(4) no
    C5 C6 . . 1.536(3) no
    C5 C22 . . 1.506(3) no
    C5 C23 . . 1.540(3) no
    C6 C7 . . 1.479(3) no
    C8 C9 . . 1.492(3) no
    C8 C13 . . 1.336(3) no
    C9 C10 . . 1.533(3) no
    C10 C11 . . 1.531(3) no
    C10 C24 . . 1.527(4) no
    C10 C25 . . 1.524(3) no
    C11 C12 . . 1.501(4) no
    C12 C13 . . 1.464(3) no
    C14 C15 . . 1.305(3) no
    C15 C16 . . 1.470(3) no
    C16 C17 . . 1.392(3) no
    C16 C21 . . 1.394(3) no
    C17 C18 . . 1.390(3) no
    C18 C19 . . 1.358(4) no
    C19 C20 . . 1.376(4) no
    C20 C21 . . 1.378(3) no
    C1 H1 . . 0.980 no
    C4 H4A . . 0.970 no
    C4 H4B . . 0.970 no
    C6 H6A . . 0.970 no
    C6 H6B . . 0.970 no
    C9 H9A . . 0.970 no
    C9 H9B . . 0.970 no
    C11 H11A . . 0.970 no
    C11 H11B . . 0.970 no
    C14 H14 . . 0.91(3) no
    C15 H15 . . 0.95(3) no
    C17 H17 . . 0.930 no
    C18 H18 . . 0.930 no
    C20 H20 . . 0.930 no
    C21 H21 . . 0.930 no
    C22 H22A . . 0.960 no
    C22 H22B . . 0.960 no
    C22 H22C . . 0.960 no
    C23 H23A . . 0.960 no
    C23 H23B . . 0.960 no
    C23 H23C . . 0.960 no
    C24 H24A . . 0.960 no
    C24 H24B . . 0.960 no
    C24 H24C . . 0.960 no
    C25 H25A . . 0.960 no
    C25 H25B . . 0.960 no
    C25 H25C . . 0.960 no
loop_
    _geom_contact_atom_site_label_1
    _geom_contact_atom_site_label_2
    _geom_contact_distance
    _geom_contact_site_symmetry_1
    _geom_contact_site_symmetry_2
    _geom_contact_publ_flag
    F1 C21 3.597(3) . . no
    O1 C1 2.832(3) . . no
    O1 C7 3.523(3) . . no
    O1 C14 3.194(3) . . no
    O2 C1 2.844(3) . . no
    O2 C8 3.517(3) . . no
    O2 C14 3.185(3) . . no
    O3 C1 2.900(3) . . no
    C2 C5 2.919(3) . . no
    C2 C8 2.759(3) . . no
    C2 C15 3.009(3) . . no
    C2 C23 3.367(3) . . no
    C3 C6 2.918(4) . . no
    C3 C14 3.222(3) . . no
    C3 C23 3.036(4) . . no
    C4 C7 2.809(4) . . no
    C7 C13 2.755(3) . . no
    C7 C14 3.463(3) . . no
    C7 C23 3.144(3) . . no
    C8 C11 2.806(3) . . no
    C8 C14 3.451(3) . . no
    C8 C25 3.162(3) . . no
    C9 C12 2.918(4) . . no
    C10 C13 2.941(3) . . no
    C12 C14 3.142(3) . . no
    C12 C25 3.099(3) . . no
    C13 C15 3.203(3) . . no
    C13 C25 3.452(3) . . no
    C14 C21 3.009(3) . . no
    C16 C19 2.761(3) . . no
    C17 C20 2.771(4) . . no
    C18 C21 2.754(4) . . no
    F1 C4 3.474(3) . 4_655 no
    F1 C6 3.512(3) . 4_655 no
    F1 C7 3.535(3) . 4_655 no
    O1 O3 3.534(3) . 1_455 no
    O1 C23 3.494(4) . 1_455 no
    O2 C22 3.533(4) . 2_655 no
    O3 O1 3.534(3) . 1_655 no
    C4 F1 3.474(3) . 4_454 no
    C6 F1 3.512(3) . 4_454 no
    C7 F1 3.535(3) . 4_454 no
    C16 C22 3.588(4) . 2_755 no
    C22 O2 3.533(4) . 2_645 no
    C22 C16 3.588(4) . 2_745 no
    C23 O1 3.494(4) . 1_655 no
    F1 H18 2.5290 . . no
    F1 H20 2.5297 . . no
    O1 H1 2.6521 . . no
    O1 H4A 2.8387 . . no
    O1 H4B 2.5043 . . no
    O1 H23B 3.4520 . . no
    O1 H14 3.50(3) . . no
    O2 H1 2.6498 . . no
    O2 H11A 2.8347 . . no
    O2 H11B 2.4886 . . no
    O2 H25A 3.5198 . . no
    O2 H14 3.02(3) . . no
    O3 H6A 2.4523 . . no
    O3 H6B 2.6557 . . no
    O3 H9A 2.4322 . . no
    O3 H9B 2.7096 . . no
    O3 H15 3.31(3) . . no
    C1 H15 2.65(3) . . no
    C2 H4A 2.9317 . . no
    C2 H4B 3.3091 . . no
    C2 H6A 3.1832 . . no
    C2 H6B 3.0345 . . no
    C2 H23B 2.8394 . . no
    C2 H14 3.27(3) . . no
    C2 H15 2.76(3) . . no
    C3 H1 2.6867 . . no
    C3 H6B 3.3883 . . no
    C3 H23A 3.3393 . . no
    C3 H23B 2.6914 . . no
    C3 H15 3.59(3) . . no
    C4 H6A 3.3095 . . no
    C4 H6B 2.7999 . . no
    C4 H22A 2.7237 . . no
    C4 H22B 2.6671 . . no
    C4 H22C 3.3330 . . no
    C4 H23A 2.6551 . . no
    C4 H23B 2.6606 . . no
    C4 H23C 3.3172 . . no
    C6 H4A 2.7173 . . no
    C6 H4B 3.3234 . . no
    C6 H22A 2.6471 . . no
    C6 H22B 3.3240 . . no
    C6 H22C 2.6962 . . no
    C6 H23A 3.3434 . . no
    C6 H23B 2.6773 . . no
    C6 H23C 2.7096 . . no
    C7 H1 3.1660 . . no
    C7 H4A 3.1005 . . no
    C7 H23B 2.8257 . . no
    C7 H23C 3.5123 . . no
    C7 H15 3.04(3) . . no
    C8 H1 3.1658 . . no
    C8 H11A 3.1173 . . no
    C8 H25A 2.8550 . . no
    C8 H25B 3.5231 . . no
    C8 H15 3.40(3) . . no
    C9 H11A 2.7191 . . no
    C9 H11B 3.3179 . . no
    C9 H24A 3.3260 . . no
    C9 H24B 2.6728 . . no
    C9 H24C 2.6682 . . no
    C9 H25A 2.6849 . . no
    C9 H25B 2.6957 . . no
    C9 H25C 3.3375 . . no
    C11 H9A 3.3094 . . no
    C11 H9B 2.7892 . . no
    C11 H24A 2.6947 . . no
    C11 H24B 3.3354 . . no
    C11 H24C 2.6797 . . no
    C11 H25A 2.6776 . . no
    C11 H25B 3.3292 . . no
    C11 H25C 2.6784 . . no
    C12 H1 2.7208 . . no
    C12 H9B 3.3688 . . no
    C12 H25A 2.7712 . . no
    C12 H25C 3.4135 . . no
    C12 H14 3.31(3) . . no
    C13 H9A 3.2125 . . no
    C13 H9B 3.0200 . . no
    C13 H11A 2.9274 . . no
    C13 H11B 3.3065 . . no
    C13 H25A 2.9519 . . no
    C13 H14 3.02(3) . . no
    C13 H15 3.15(3) . . no
    C14 H21 2.7346 . . no
    C15 H1 3.2578 . . no
    C15 H17 2.6261 . . no
    C15 H21 2.6687 . . no
    C15 H23B 3.3580 . . no
    C16 H18 3.2625 . . no
    C16 H20 3.2668 . . no
    C16 H14 2.60(3) . . no
    C17 H21 3.2216 . . no
    C17 H15 2.60(3) . . no
    C18 H20 3.2365 . . no
    C19 H17 3.2011 . . no
    C19 H21 3.1964 . . no
    C20 H18 3.2361 . . no
    C21 H17 3.2251 . . no
    C21 H14 2.67(3) . . no
    C21 H15 3.33(3) . . no
    C22 H4A 2.6483 . . no
    C22 H4B 2.7210 . . no
    C22 H6A 2.7709 . . no
    C22 H6B 2.5677 . . no
    C22 H23A 2.6688 . . no
    C22 H23B 3.3055 . . no
    C22 H23C 2.6427 . . no
    C23 H4A 3.3211 . . no
    C23 H4B 2.6184 . . no
    C23 H6A 2.5950 . . no
    C23 H6B 3.3338 . . no
    C23 H22A 3.3113 . . no
    C23 H22B 2.6714 . . no
    C23 H22C 2.6239 . . no
    C24 H9A 2.7833 . . no
    C24 H9B 2.5485 . . no
    C24 H11A 2.6092 . . no
    C24 H11B 2.7298 . . no
    C24 H25A 3.3190 . . no
    C24 H25B 2.6590 . . no
    C24 H25C 2.6697 . . no
    C25 H9A 2.5878 . . no
    C25 H9B 3.3230 . . no
    C25 H11A 3.3249 . . no
    C25 H11B 2.6250 . . no
    C25 H24A 2.6618 . . no
    C25 H24B 2.6684 . . no
    C25 H24C 3.3184 . . no
    H1 H14 2.3060 . . no
    H1 H15 3.5473 . . no
    H4A H6B 2.6867 . . no
    H4A H22A 2.5078 . . no
    H4A H22B 2.8608 . . no
    H4A H22C 3.5429 . . no
    H4A H23A 3.5130 . . no
    H4A H23B 3.5669 . . no
    H4B H22A 3.0561 . . no
    H4B H22B 2.5231 . . no
    H4B H22C 3.5691 . . no
    H4B H23A 2.4253 . . no
    H4B H23B 2.8818 . . no
    H4B H23C 3.5018 . . no
    H6A H22A 3.0515 . . no
    H6A H22C 2.6270 . . no
    H6A H23A 3.4987 . . no
    H6A H23B 2.7933 . . no
    H6A H23C 2.4373 . . no
    H6B H22A 2.3597 . . no
    H6B H22B 3.4599 . . no
    H6B H22C 2.8171 . . no
    H6B H23B 3.5981 . . no
    H6B H23C 3.5109 . . no
    H9A H24B 2.6192 . . no
    H9A H24C 3.0991 . . no
    H9A H25A 2.7968 . . no
    H9A H25B 2.4202 . . no
    H9A H25C 3.4894 . . no
    H9B H11A 2.6795 . . no
    H9B H24A 3.4538 . . no
    H9B H24B 2.7544 . . no
    H9B H24C 2.3679 . . no
    H9B H25B 3.4901 . . no
    H11A H24A 2.8602 . . no
    H11A H24B 3.4971 . . no
    H11A H24C 2.4211 . . no
    H11A H25A 3.5841 . . no
    H11A H25C 3.5165 . . no
    H11B H24A 2.5642 . . no
    H11B H24B 3.5944 . . no
    H11B H24C 3.0192 . . no
    H11B H25A 2.8774 . . no
    H11B H25B 3.5111 . . no
    H11B H25C 2.4423 . . no
    H17 H18 2.3213 . . no
    H17 H15 2.3945 . . no
    H20 H21 2.3081 . . no
    H21 H14 2.1556 . . no
    H21 H15 3.5935 . . no
    H22A H23A 3.5554 . . no
    H22A H23C 3.5135 . . no
    H22B H23A 2.5079 . . no
    H22B H23B 3.5474 . . no
    H22B H23C 2.9393 . . no
    H22C H23A 2.9083 . . no
    H22C H23B 3.4988 . . no
    H22C H23C 2.4290 . . no
    H23B H15 2.7912 . . no
    H24A H25A 3.5416 . . no
    H24A H25B 2.9248 . . no
    H24A H25C 2.4867 . . no
    H24B H25A 3.5415 . . no
    H24B H25B 2.4823 . . no
    H24B H25C 2.9505 . . no
    H24C H25B 3.5378 . . no
    H24C H25C 3.5428 . . no
    H14 H15 2.71(4) . . no
    F1 H4A 2.6922 . 4_655 no
    F1 H6A 3.2287 . 4_555 no
    F1 H6B 2.8599 . 4_655 no
    F1 H20 3.0448 . 3_766 no
    O1 H6A 3.0975 . 1_455 no
    O1 H17 2.8952 . 1_455 no
    O1 H23B 3.0772 . 1_455 no
    O1 H23C 3.0534 . 1_455 no
    O1 H25B 3.5309 . 4_555 no
    O1 H25C 3.5911 . 4_555 no
    O1 H15 2.74(3) . 1_455 no
    O2 H4B 3.0419 . 2_655 no
    O2 H9B 3.0258 . 1_455 no
    O2 H11A 3.3418 . 1_455 no
    O2 H22B 2.6029 . 2_655 no
    O2 H23A 3.2088 . 2_655 no
    O2 H24C 2.8628 . 1_455 no
    O3 H1 3.5083 . 1_655 no
    O3 H18 3.4484 . 4_454 no
    O3 H20 3.5868 . 4_554 no
    C1 H9B 3.3111 . 1_455 no
    C3 H6A 3.1946 . 1_455 no
    C3 H23C 3.5247 . 1_455 no
    C4 H6A 3.0348 . 1_455 no
    C4 H23C 3.1830 . 1_455 no
    C6 H4A 3.4001 . 1_655 no
    C6 H20 3.5732 . 4_554 no
    C8 H1 3.5015 . 1_655 no
    C8 H18 3.4780 . 4_454 no
    C9 H1 3.3551 . 1_655 no
    C11 H23A 3.4709 . 2_755 no
    C11 H23C 3.5698 . 2_755 no
    C11 H24A 3.3105 . 3_765 no
    C12 H9B 3.3236 . 1_455 no
    C12 H24C 3.2611 . 1_455 no
    C13 H9B 3.3720 . 1_455 no
    C14 H17 3.4730 . 1_455 no
    C14 H22B 3.3846 . 2_655 no
    C15 H22C 3.3203 . 2_755 no
    C15 H25B 3.3106 . 4_555 no
    C16 H9A 3.2382 . 4_555 no
    C16 H22A 3.3468 . 2_755 no
    C16 H22C 3.0316 . 2_755 no
    C16 H25B 3.2531 . 4_555 no
    C17 H9A 3.0860 . 4_555 no
    C17 H21 3.4376 . 1_655 no
    C17 H22A 3.1996 . 2_755 no
    C17 H22C 3.5190 . 2_755 no
    C17 H24B 3.3980 . 4_555 no
    C17 H25A 3.2675 . 4_655 no
    C17 H25B 3.5667 . 4_655 no
    C17 H14 3.54(3) . 1_655 no
    C18 H9A 3.0056 . 4_555 no
    C18 H21 3.1224 . 1_655 no
    C18 H22A 3.3064 . 2_755 no
    C18 H25A 3.1618 . 4_655 no
    C19 H9A 3.0437 . 4_555 no
    C19 H20 3.4586 . 3_766 no
    C19 H22A 3.5298 . 2_755 no
    C20 H6B 3.5580 . 4_555 no
    C20 H9A 3.1827 . 4_555 no
    C20 H18 3.4206 . 1_455 no
    C20 H20 3.1976 . 3_766 no
    C21 H9A 3.2544 . 4_555 no
    C21 H18 3.1313 . 1_455 no
    C21 H22A 3.5814 . 2_755 no
    C21 H22C 3.1694 . 2_755 no
    C21 H25B 3.5623 . 4_555 no
    C22 H21 3.5200 . 2_645 no
    C22 H14 3.19(3) . 2_645 no
    C23 H4B 3.4377 . 1_655 no
    C23 H11A 3.1848 . 2_745 no
    C23 H24A 3.1156 . 4_555 no
    C23 H24B 3.3204 . 4_555 no
    C24 H11B 3.3831 . 3_765 no
    C24 H23A 3.2261 . 4_554 no
    C24 H23B 3.4164 . 4_554 no
    C24 H24A 3.3320 . 3_765 no
    C24 H25A 3.3600 . 1_655 no
    C24 H25C 3.4827 . 1_655 no
    C25 H17 3.2327 . 4_454 no
    C25 H18 3.3155 . 4_454 no
    C25 H24B 3.3827 . 1_455 no
    C25 H24C 3.4616 . 1_455 no
    H1 O3 3.5083 . 1_455 no
    H1 C8 3.5015 . 1_455 no
    H1 C9 3.3551 . 1_455 no
    H1 H9B 2.5347 . 1_455 no
    H1 H22B 3.3533 . 2_655 no
    H1 H15 3.5543 . 1_455 no
    H4A F1 2.6922 . 4_454 no
    H4A C6 3.4001 . 1_455 no
    H4A H6A 2.4346 . 1_455 no
    H4A H21 3.4827 . 2_645 no
    H4A H22C 3.5817 . 1_455 no
    H4A H23C 3.1875 . 1_455 no
    H4B O2 3.0419 . 2_645 no
    H4B C23 3.4377 . 1_455 no
    H4B H6A 3.0997 . 1_455 no
    H4B H23C 2.5189 . 1_455 no
    H6A F1 3.2287 . 4_554 no
    H6A O1 3.0975 . 1_655 no
    H6A C3 3.1946 . 1_655 no
    H6A C4 3.0348 . 1_655 no
    H6A H4A 2.4346 . 1_655 no
    H6A H4B 3.0997 . 1_655 no
    H6A H20 3.5224 . 4_554 no
    H6B F1 2.8599 . 4_454 no
    H6B C20 3.5580 . 4_554 no
    H6B H20 2.8574 . 4_554 no
    H9A C16 3.2382 . 4_554 no
    H9A C17 3.0860 . 4_554 no
    H9A C18 3.0056 . 4_554 no
    H9A C19 3.0437 . 4_554 no
    H9A C20 3.1827 . 4_554 no
    H9A C21 3.2544 . 4_554 no
    H9A H17 3.5637 . 4_554 no
    H9A H18 3.3955 . 4_454 no
    H9A H18 3.4535 . 4_554 no
    H9B O2 3.0258 . 1_655 no
    H9B C1 3.3111 . 1_655 no
    H9B C12 3.3236 . 1_655 no
    H9B C13 3.3720 . 1_655 no
    H9B H1 2.5347 . 1_655 no
    H9B H25A 3.2878 . 1_655 no
    H11A O2 3.3418 . 1_655 no
    H11A C23 3.1848 . 2_755 no
    H11A H22B 3.2970 . 2_755 no
    H11A H22C 3.4992 . 2_755 no
    H11A H23A 2.5987 . 2_755 no
    H11A H23C 2.9148 . 2_755 no
    H11A H24A 2.9207 . 3_765 no
    H11B C24 3.3831 . 3_765 no
    H11B H11B 3.5508 . 3_665 no
    H11B H23A 3.5428 . 2_755 no
    H11B H23C 3.5355 . 2_755 no
    H11B H24A 2.8542 . 3_765 no
    H11B H24C 3.2402 . 1_455 no
    H11B H24C 3.1172 . 3_765 no
    H17 O1 2.8952 . 1_655 no
    H17 C14 3.4730 . 1_655 no
    H17 C25 3.2327 . 4_655 no
    H17 H9A 3.5637 . 4_555 no
    H17 H21 3.3260 . 1_655 no
    H17 H22A 3.5506 . 2_755 no
    H17 H24B 3.1705 . 4_555 no
    H17 H25A 2.8640 . 4_655 no
    H17 H25B 2.8858 . 4_655 no
    H17 H25C 3.4576 . 4_655 no
    H17 H14 3.0895 . 1_655 no
    H18 O3 3.4484 . 4_655 no
    H18 C8 3.4780 . 4_655 no
    H18 C20 3.4206 . 1_655 no
    H18 C21 3.1313 . 1_655 no
    H18 C25 3.3155 . 4_655 no
    H18 H9A 3.4535 . 4_555 no
    H18 H9A 3.3955 . 4_655 no
    H18 H20 3.3044 . 1_655 no
    H18 H21 2.7628 . 1_655 no
    H18 H25A 2.6772 . 4_655 no
    H18 H25B 3.1027 . 4_655 no
    H20 F1 3.0448 . 3_766 no
    H20 O3 3.5868 . 4_555 no
    H20 C6 3.5732 . 4_555 no
    H20 C19 3.4586 . 3_766 no
    H20 C20 3.1976 . 3_766 no
    H20 H6A 3.5224 . 4_555 no
    H20 H6B 2.8574 . 4_555 no
    H20 H18 3.3044 . 1_455 no
    H20 H20 2.6610 . 3_766 no
    H21 C17 3.4376 . 1_455 no
    H21 C18 3.1224 . 1_455 no
    H21 C22 3.5200 . 2_655 no
    H21 H4A 3.4827 . 2_655 no
    H21 H17 3.3260 . 1_455 no
    H21 H18 2.7628 . 1_455 no
    H21 H22A 2.7368 . 2_655 no
    H21 H22B 3.4731 . 2_655 no
    H21 H22C 3.3746 . 2_755 no
    H22A C16 3.3468 . 2_745 no
    H22A C17 3.1996 . 2_745 no
    H22A C18 3.3064 . 2_745 no
    H22A C19 3.5298 . 2_745 no
    H22A C21 3.5814 . 2_745 no
    H22A H17 3.5506 . 2_745 no
    H22A H21 2.7368 . 2_645 no
    H22A H14 2.9242 . 2_645 no
    H22B O2 2.6029 . 2_645 no
    H22B C14 3.3846 . 2_645 no
    H22B H1 3.3533 . 2_645 no
    H22B H11A 3.2970 . 2_745 no
    H22B H21 3.4731 . 2_645 no
    H22B H14 2.6050 . 2_645 no
    H22C C15 3.3203 . 2_745 no
    H22C C16 3.0316 . 2_745 no
    H22C C17 3.5190 . 2_745 no
    H22C C21 3.1694 . 2_745 no
    H22C H4A 3.5817 . 1_655 no
    H22C H11A 3.4992 . 2_745 no
    H22C H21 3.3746 . 2_745 no
    H22C H14 3.5369 . 2_745 no
    H23A O2 3.2088 . 2_645 no
    H23A C11 3.4709 . 2_745 no
    H23A C24 3.2261 . 4_555 no
    H23A H11A 2.5987 . 2_745 no
    H23A H11B 3.5428 . 2_745 no
    H23A H24A 2.4997 . 4_555 no
    H23A H24B 3.1267 . 4_555 no
    H23A H25C 3.2102 . 4_555 no
    H23B O1 3.0772 . 1_655 no
    H23B C24 3.4164 . 4_555 no
    H23B H24A 3.0844 . 4_555 no
    H23B H24B 2.8856 . 4_555 no
    H23B H25B 3.2722 . 4_555 no
    H23B H25C 3.4810 . 4_555 no
    H23C O1 3.0534 . 1_655 no
    H23C C3 3.5247 . 1_655 no
    H23C C4 3.1830 . 1_655 no
    H23C C11 3.5698 . 2_745 no
    H23C H4A 3.1875 . 1_655 no
    H23C H4B 2.5189 . 1_655 no
    H23C H11A 2.9148 . 2_745 no
    H23C H11B 3.5355 . 2_745 no
    H23C H24A 3.3030 . 4_555 no
    H23C H24B 3.4221 . 4_555 no
    H24A C11 3.3105 . 3_765 no
    H24A C23 3.1156 . 4_554 no
    H24A C24 3.3320 . 3_765 no
    H24A H11A 2.9207 . 3_765 no
    H24A H11B 2.8542 . 3_765 no
    H24A H23A 2.4997 . 4_554 no
    H24A H23B 3.0844 . 4_554 no
    H24A H23C 3.3030 . 4_554 no
    H24A H24A 2.8015 . 3_765 no
    H24A H24C 3.0825 . 3_765 no
    H24B C17 3.3980 . 4_554 no
    H24B C23 3.3204 . 4_554 no
    H24B C25 3.3827 . 1_655 no
    H24B H17 3.1705 . 4_554 no
    H24B H23A 3.1267 . 4_554 no
    H24B H23B 2.8856 . 4_554 no
    H24B H23C 3.4221 . 4_554 no
    H24B H25A 2.8715 . 1_655 no
    H24B H25C 3.0227 . 1_655 no
    H24C O2 2.8628 . 1_655 no
    H24C C12 3.2611 . 1_655 no
    H24C C25 3.4616 . 1_655 no
    H24C H11B 3.2402 . 1_655 no
    H24C H11B 3.1172 . 3_765 no
    H24C H24A 3.0825 . 3_765 no
    H24C H25A 2.9694 . 1_655 no
    H24C H25C 3.1036 . 1_655 no
    H25A C17 3.2675 . 4_454 no
    H25A C18 3.1618 . 4_454 no
    H25A C24 3.3600 . 1_455 no
    H25A H9B 3.2878 . 1_455 no
    H25A H17 2.8640 . 4_454 no
    H25A H18 2.6772 . 4_454 no
    H25A H24B 2.8715 . 1_455 no
    H25A H24C 2.9694 . 1_455 no
    H25B O1 3.5309 . 4_554 no
    H25B C15 3.3106 . 4_554 no
    H25B C16 3.2531 . 4_554 no
    H25B C17 3.5667 . 4_454 no
    H25B C21 3.5623 . 4_554 no
    H25B H17 2.8858 . 4_454 no
    H25B H18 3.1027 . 4_454 no
    H25B H23B 3.2722 . 4_554 no
    H25C O1 3.5911 . 4_554 no
    H25C C24 3.4827 . 1_455 no
    H25C H17 3.4576 . 4_454 no
    H25C H23A 3.2102 . 4_554 no
    H25C H23B 3.4810 . 4_554 no
    H25C H24B 3.0227 . 1_455 no
    H25C H24C 3.1036 . 1_455 no
    H14 C17 3.54(3) . 1_455 no
    H14 C22 3.19(3) . 2_655 no
    H14 H17 3.0895 . 1_455 no
    H14 H22A 2.9242 . 2_655 no
    H14 H22B 2.6050 . 2_655 no
    H14 H22C 3.5369 . 2_755 no
    H15 O1 2.74(3) . 1_655 no
    H15 H1 3.5543 . 1_655 no
loop_
    _geom_angle_atom_site_label_1
    _geom_angle_atom_site_label_2
    _geom_angle_atom_site_label_3
    _geom_angle_site_symmetry_1
    _geom_angle_site_symmetry_2
    _geom_angle_site_symmetry_3
    _geom_angle
    _geom_angle_publ_flag
    C7 O3 C8 . . . 117.86(16) no
    C2 C1 C13 . . . 109.06(17) no
    C2 C1 C14 . . . 112.04(15) no
    C13 C1 C14 . . . 110.00(17) no
    C1 C2 C3 . . . 118.84(18) no
    C1 C2 C7 . . . 122.35(18) no
    C3 C2 C7 . . . 118.81(18) no
    O1 C3 C2 . . . 121.1(2) no
    O1 C3 C4 . . . 121.5(3) no
    C2 C3 C4 . . . 117.4(2) no
    C3 C4 C5 . . . 113.74(19) no
    C4 C5 C6 . . . 108.50(17) no
    C4 C5 C22 . . . 111.7(2) no
    C4 C5 C23 . . . 108.13(18) no
    C6 C5 C22 . . . 110.10(19) no
    C6 C5 C23 . . . 109.69(17) no
    C22 C5 C23 . . . 108.70(18) no
    C5 C6 C7 . . . 113.47(18) no
    O3 C7 C2 . . . 122.94(18) no
    O3 C7 C6 . . . 110.85(17) no
    C2 C7 C6 . . . 126.20(19) no
    O3 C8 C9 . . . 110.75(17) no
    O3 C8 C13 . . . 122.79(18) no
    C9 C8 C13 . . . 126.46(18) no
    C8 C9 C10 . . . 113.10(19) no
    C9 C10 C11 . . . 108.21(16) no
    C9 C10 C24 . . . 109.18(19) no
    C9 C10 C25 . . . 110.37(17) no
    C11 C10 C24 . . . 110.12(18) no
    C11 C10 C25 . . . 109.78(19) no
    C24 C10 C25 . . . 109.18(17) no
    C10 C11 C12 . . . 114.68(17) no
    O2 C12 C11 . . . 121.55(19) no
    O2 C12 C13 . . . 120.7(2) no
    C11 C12 C13 . . . 117.8(2) no
    C1 C13 C8 . . . 122.58(18) no
    C1 C13 C12 . . . 119.06(18) no
    C8 C13 C12 . . . 118.28(19) no
    C1 C14 C15 . . . 125.1(2) no
    C14 C15 C16 . . . 126.9(2) no
    C15 C16 C17 . . . 120.00(19) no
    C15 C16 C21 . . . 122.54(19) no
    C17 C16 C21 . . . 117.45(18) no
    C16 C17 C18 . . . 121.1(2) no
    C17 C18 C19 . . . 118.7(3) no
    F1 C19 C18 . . . 119.2(3) no
    F1 C19 C20 . . . 117.9(3) no
    C18 C19 C20 . . . 122.8(3) no
    C19 C20 C21 . . . 117.7(3) no
    C16 C21 C20 . . . 122.2(2) no
    C2 C1 H1 . . . 108.563 no
    C13 C1 H1 . . . 108.543 no
    C14 C1 H1 . . . 108.553 no
    C3 C4 H4A . . . 108.819 no
    C3 C4 H4B . . . 108.810 no
    C5 C4 H4A . . . 108.816 no
    C5 C4 H4B . . . 108.809 no
    H4A C4 H4B . . . 107.675 no
    C5 C6 H6A . . . 108.873 no
    C5 C6 H6B . . . 108.870 no
    C7 C6 H6A . . . 108.879 no
    C7 C6 H6B . . . 108.878 no
    H6A C6 H6B . . . 107.714 no
    C8 C9 H9A . . . 108.964 no
    C8 C9 H9B . . . 108.967 no
    C10 C9 H9A . . . 108.960 no
    C10 C9 H9B . . . 108.949 no
    H9A C9 H9B . . . 107.764 no
    C10 C11 H11A . . . 108.599 no
    C10 C11 H11B . . . 108.596 no
    C12 C11 H11A . . . 108.585 no
    C12 C11 H11B . . . 108.593 no
    H11A C11 H11B . . . 107.567 no
    C1 C14 H14 . . . 119.2(16) no
    C15 C14 H14 . . . 115.5(16) no
    C14 C15 H15 . . . 117.5(14) no
    C16 C15 H15 . . . 115.4(14) no
    C16 C17 H17 . . . 119.438 no
    C18 C17 H17 . . . 119.442 no
    C17 C18 H18 . . . 120.662 no
    C19 C18 H18 . . . 120.663 no
    C19 C20 H20 . . . 121.137 no
    C21 C20 H20 . . . 121.142 no
    C16 C21 H21 . . . 118.893 no
    C20 C21 H21 . . . 118.900 no
    C5 C22 H22A . . . 109.474 no
    C5 C22 H22B . . . 109.466 no
    C5 C22 H22C . . . 109.466 no
    H22A C22 H22B . . . 109.474 no
    H22A C22 H22C . . . 109.478 no
    H22B C22 H22C . . . 109.470 no
    C5 C23 H23A . . . 109.470 no
    C5 C23 H23B . . . 109.469 no
    C5 C23 H23C . . . 109.469 no
    H23A C23 H23B . . . 109.474 no
    H23A C23 H23C . . . 109.481 no
    H23B C23 H23C . . . 109.464 no
    C10 C24 H24A . . . 109.469 no
    C10 C24 H24B . . . 109.475 no
    C10 C24 H24C . . . 109.473 no
    H24A C24 H24B . . . 109.474 no
    H24A C24 H24C . . . 109.474 no
    H24B C24 H24C . . . 109.463 no
    C10 C25 H25A . . . 109.471 no
    C10 C25 H25B . . . 109.473 no
    C10 C25 H25C . . . 109.459 no
    H25A C25 H25B . . . 109.473 no
    H25A C25 H25C . . . 109.466 no
    H25B C25 H25C . . . 109.484 no
loop_
    _geom_torsion_atom_site_label_1
    _geom_torsion_atom_site_label_2
    _geom_torsion_atom_site_label_3
    _geom_torsion_atom_site_label_4
    _geom_torsion_site_symmetry_1
    _geom_torsion_site_symmetry_2
    _geom_torsion_site_symmetry_3
    _geom_torsion_site_symmetry_4
    _geom_torsion
    _geom_torsion_publ_flag
    C7 O3 C8 C9 . . . . -172.44(13) no
    C7 O3 C8 C13 . . . . 7.8(3) no
    C8 O3 C7 C2 . . . . -7.0(3) no
    C8 O3 C7 C6 . . . . 172.08(13) no
    C2 C1 C13 C8 . . . . -15.0(3) no
    C2 C1 C13 C12 . . . . 168.36(14) no
    C13 C1 C2 C3 . . . . -164.10(14) no
    C13 C1 C2 C7 . . . . 15.7(3) no
    C2 C1 C14 C15 . . . . 44.9(3) no
    C14 C1 C2 C3 . . . . 73.9(2) no
    C14 C1 C2 C7 . . . . -106.30(19) no
    C13 C1 C14 C15 . . . . -76.6(3) no
    C14 C1 C13 C8 . . . . 108.27(19) no
    C14 C1 C13 C12 . . . . -68.4(2) no
    C1 C2 C3 O1 . . . . -2.8(3) no
    C1 C2 C3 C4 . . . . 174.82(14) no
    C1 C2 C7 O3 . . . . -5.9(3) no
    C1 C2 C7 C6 . . . . 175.25(14) no
    C3 C2 C7 O3 . . . . 173.98(15) no
    C3 C2 C7 C6 . . . . -4.9(3) no
    C7 C2 C3 O1 . . . . 177.32(16) no
    C7 C2 C3 C4 . . . . -5.0(3) no
    O1 C3 C4 C5 . . . . -146.87(19) no
    C2 C3 C4 C5 . . . . 35.5(3) no
    C3 C4 C5 C6 . . . . -53.4(2) no
    C3 C4 C5 C22 . . . . -174.90(15) no
    C3 C4 C5 C23 . . . . 65.5(2) no
    C4 C5 C6 C7 . . . . 43.3(2) no
    C22 C5 C6 C7 . . . . 165.83(17) no
    C23 C5 C6 C7 . . . . -74.6(2) no
    C5 C6 C7 O3 . . . . 165.12(14) no
    C5 C6 C7 C2 . . . . -15.9(3) no
    O3 C8 C9 C10 . . . . 159.36(13) no
    O3 C8 C13 C1 . . . . 4.2(3) no
    O3 C8 C13 C12 . . . . -179.08(14) no
    C9 C8 C13 C1 . . . . -175.50(15) no
    C9 C8 C13 C12 . . . . 1.2(3) no
    C13 C8 C9 C10 . . . . -20.9(3) no
    C8 C9 C10 C11 . . . . 44.1(2) no
    C8 C9 C10 C24 . . . . 163.94(14) no
    C8 C9 C10 C25 . . . . -76.05(19) no
    C9 C10 C11 C12 . . . . -52.5(3) no
    C24 C10 C11 C12 . . . . -171.74(16) no
    C25 C10 C11 C12 . . . . 68.0(2) no
    C10 C11 C12 O2 . . . . -145.70(18) no
    C10 C11 C12 C13 . . . . 35.6(3) no
    O2 C12 C13 C1 . . . . -10.2(3) no
    O2 C12 C13 C8 . . . . 172.99(17) no
    C11 C12 C13 C1 . . . . 168.47(15) no
    C11 C12 C13 C8 . . . . -8.3(3) no
    C1 C14 C15 C16 . . . . 175.85(18) no
    C14 C15 C16 C17 . . . . -173.4(2) no
    C14 C15 C16 C21 . . . . 5.1(4) no
    C15 C16 C17 C18 . . . . 177.44(18) no
    C15 C16 C21 C20 . . . . -177.67(18) no
    C17 C16 C21 C20 . . . . 0.9(3) no
    C21 C16 C17 C18 . . . . -1.1(3) no
    C16 C17 C18 C19 . . . . 0.5(4) no
    C17 C18 C19 F1 . . . . -179.2(2) no
    C17 C18 C19 C20 . . . . 0.4(4) no
    F1 C19 C20 C21 . . . . 178.92(19) no
    C18 C19 C20 C21 . . . . -0.7(4) no
    C19 C20 C21 C16 . . . . 0.0(4) no
loop_
    _geom_hbond_atom_site_label_D
    _geom_hbond_atom_site_label_H
    _geom_hbond_atom_site_label_A
    _geom_hbond_site_symmetry_D
    _geom_hbond_site_symmetry_H
    _geom_hbond_site_symmetry_A
    _geom_hbond_distance_DH
    _geom_hbond_distance_HA
    _geom_hbond_distance_DA
    _geom_hbond_angle_DHA
    _geom_hbond_publ_flag
    C22 H22B O2 . . 2_645 0.960 2.6029 3.533(4) 163.0 yes
_iucr_refine_instructions_details
;
TITL 1229
CELL  0.71075 5.93670 18.85206 19.37094 90.000 99.681 90.000
ZERR  4 0.00064 0.00159 0.00155 0.000 0.003 0.000
LATT 1
SYMM    -X, .50+Y, .50-Z
SFAC C H F O
UNIT 100 108 4 12
SHEL 99999.000000 0.000000
L.S. 10
FMAP 2
PLAN -10
WPDB -2
HTAB
BOND $H
CONF
LIST 4
TEMP 23.0
ACTA
SIZE 0.300 0.200 0.200
WGHT    0.077400    0.356200
FVAR       1.28032
F1    3    1.308520    0.418749    0.550877    11.00000    0.11567    0.11688 =
         0.07585   -0.03273   -0.02118   -0.01031
O1    4    0.341530    0.169382    0.268556    11.00000    0.07232    0.06698 =
         0.10113   -0.00113    0.05465    0.00293
O2    4    0.500086    0.406055    0.143541    11.00000    0.10334    0.05431 =
         0.07257    0.00420    0.03587    0.02362
O3    4    0.900984    0.193153    0.123267    11.00000    0.05743    0.04860 =
         0.05218    0.01124    0.02567    0.01012
C1    1    0.586319    0.266735    0.197906    11.00000    0.04885    0.04887 =
         0.04102   -0.00048    0.01208    0.00649
AFIX  13
H1    2    0.422081    0.276706    0.187609    11.00000   -1.20000
AFIX   0
C2    1    0.620146    0.187460    0.198138    11.00000    0.04474    0.04475 =
         0.03982   -0.00132    0.01094    0.00031
C3    1    0.479039    0.143074    0.235535    11.00000    0.04878    0.05723 =
         0.06048   -0.00096    0.02100   -0.00012
C4    1    0.502938    0.063540    0.229492    11.00000    0.05367    0.05946 =
         0.06596    0.00053    0.01494   -0.00740
AFIX  23
H4A   2    0.402351    0.047423    0.187729    11.00000   -1.20000
H4B   2    0.453324    0.041255    0.269508    11.00000   -1.20000
AFIX   0
C5    1    0.746081    0.039242    0.225938    11.00000    0.04784    0.04142 =
         0.04879    0.00126    0.01572   -0.00226
C6    1    0.831551    0.079936    0.166687    11.00000    0.05278    0.04715 =
         0.04864    0.00030    0.01831    0.00258
AFIX  23
H6A   2    0.996127    0.074748    0.172016    11.00000   -1.20000
H6B   2    0.765245    0.058870    0.122209    11.00000   -1.20000
AFIX   0
C7    1    0.774507    0.156333    0.165148    11.00000    0.04511    0.04605 =
         0.03804    0.00194    0.01283    0.00012
C8    1    0.847391    0.263511    0.109358    11.00000    0.05155    0.04400 =
         0.03944    0.00411    0.00837    0.00159
C9    1    0.978167    0.292265    0.056169    11.00000    0.05480    0.05340 =
         0.04945    0.00800    0.01624    0.00225
AFIX  23
H9A   2    0.988447    0.255973    0.021338    11.00000   -1.20000
H9B   2    1.132303    0.303439    0.078975    11.00000   -1.20000
AFIX   0
C10   1    0.869555    0.358905    0.019312    11.00000    0.05601    0.04446 =
         0.03992    0.00331    0.00733   -0.00296
C11   1    0.797431    0.407861    0.074792    11.00000    0.08140    0.04259 =
         0.05503   -0.00090    0.01533   -0.00649
AFIX  23
H11A  2    0.933871    0.426353    0.103836    11.00000   -1.20000
H11B  2    0.714418    0.447795    0.051327    11.00000   -1.20000
AFIX   0
C12   1    0.651226    0.373268    0.121285    11.00000    0.06913    0.04390 =
         0.04135   -0.00631    0.01124    0.00304
C13   1    0.698124    0.299010    0.140745    11.00000    0.05273    0.04504 =
         0.03644   -0.00001    0.00995    0.00261
C14   1    0.683919    0.300075    0.268385    11.00000    0.05911    0.04766 =
         0.04123   -0.00198    0.01429    0.01157
C15   1    0.882983    0.285264    0.305316    11.00000    0.05198    0.04808 =
         0.05185   -0.00703    0.01333    0.00630
C16   1    0.989756    0.319161    0.371083    11.00000    0.05027    0.04319 =
         0.04436    0.00333    0.01237    0.00080
C17   1    1.213726    0.302410    0.400592    11.00000    0.05377    0.05405 =
         0.05581    0.00505    0.01205    0.00310
AFIX  43
H17   2    1.292468    0.268330    0.379372    11.00000   -1.20000
AFIX   0
C18   1    1.321609    0.335757    0.461220    11.00000    0.05534    0.07058 =
         0.06110    0.00901    0.00003   -0.00253
AFIX  43
H18   2    1.471649    0.324578    0.480438    11.00000   -1.20000
AFIX   0
C19   1    1.203575    0.384976    0.491826    11.00000    0.07872    0.06621 =
         0.05244   -0.00484   -0.00059   -0.01439
C20   1    0.980962    0.402991    0.465658    11.00000    0.07524    0.06225 =
         0.05413   -0.01228    0.01127    0.00258
AFIX  43
H20   2    0.903338    0.436536    0.487910    11.00000   -1.20000
AFIX   0
C21   1    0.877026    0.369632    0.405368    11.00000    0.05372    0.05611 =
         0.05211   -0.00380    0.00978    0.00458
AFIX  43
H21   2    0.726626    0.381165    0.386920    11.00000   -1.20000
AFIX   0
C22   1    0.757093   -0.039459    0.213485    11.00000    0.09957    0.04924 =
         0.09610   -0.00014    0.04651   -0.00460
AFIX 137
H22A  2    0.669916   -0.050792    0.168485    11.00000   -1.20000
H22B  2    0.695116   -0.064337    0.249268    11.00000   -1.20000
H22C  2    0.913264   -0.053404    0.214763    11.00000   -1.20000
AFIX   0
C23   1    0.897693    0.056924    0.296407    11.00000    0.06755    0.06699 =
         0.05683    0.01026    0.00761   -0.00141
AFIX 137
H23A  2    0.840294    0.032841    0.333524    11.00000   -1.20000
H23B  2    0.895828    0.107187    0.304248    11.00000   -1.20000
H23C  2    1.051473    0.041769    0.295380    11.00000   -1.20000
AFIX   0
C24   1    1.044614    0.396138   -0.017568    11.00000    0.07045    0.06018 =
         0.06034    0.01356    0.01517   -0.00662
AFIX 137
H24A  2    0.977554    0.438067   -0.040531    11.00000   -1.20000
H24B  2    1.090759    0.364736   -0.051629    11.00000   -1.20000
H24C  2    1.175560    0.409012    0.016274    11.00000   -1.20000
AFIX   0
C25   1    0.661398    0.339154   -0.034637    11.00000    0.06462    0.07166 =
         0.04857    0.00255    0.00568   -0.00284
AFIX 137
H25A  2    0.551679    0.315194   -0.011768    11.00000   -1.20000
H25B  2    0.707398    0.308430   -0.069264    11.00000   -1.20000
H25C  2    0.594023    0.381400   -0.056854    11.00000   -1.20000
AFIX   0
H14   2    0.606011    0.335793    0.285279    11.00000    0.08050
H15   2    0.975666    0.251435    0.286557    11.00000    0.07020
HKLF 4
REM  1229
REM R1 =  0.0534 for   2857 Fo > 4sig(Fo)  and  0.0951 for all   4864 data
REM    274 parameters refined using      0 restraints
END
;
