# Supplementary material for: (E)-9-(4-Fluoro­styr­yl)-3,3,6,6-tetra­methyl-3,4,5,6,7,9-hexa­hydro-2H-xanthene-1,8-dione
Source: Acta Crystallogr Sect E Struct Rep Online. 2013 May 31;69(Pt 6):o985. doi: 10.1107/S1600536813014049 (PMC3685118; doi:10.1107/S1600536813014049)
Supplement: Supplementary file 2 [file e-69-0o985-Isup2.hkl]

# 
# h,k,l, Fc-squared, Fo-squared, sigma(Fo-squared) and status flag 
# 
data_I
_shelx_title ' 1229' 
_shelx_refln_list_code          4 
_shelx_F_calc_maximum      230.95 
_exptl_crystal_F_000       840.00 
_reflns_d_resolution_high  0.7707 
 
loop_ 
 _symmetry_equiv_pos_as_xyz 
 'x, y, z' 
 '-x, y+1/2, -z+1/2' 
 '-x, -y, -z' 
 'x, -y-1/2, z-1/2' 
 
_cell_length_a     5.9367 
_cell_length_b    18.8521 
_cell_length_c    19.3709 
_cell_angle_alpha  90.000 
_cell_angle_beta   99.681 
_cell_angle_gamma  90.000 
 
_shelx_F_squared_multiplier     1.000 
 
loop_ 
 _refln_index_h 
 _refln_index_k 
 _refln_index_l 
 _refln_F_squared_calc 
 _refln_F_squared_meas 
 _refln_F_squared_sigma 
 _refln_observed_status 
   1   0   0     1728.16     1379.20     14.87 o 
   2   0   0      622.60      558.24     16.32 o 
   3   0   0      148.15      144.10     12.14 o 
   4   0   0        0.60       -0.01      4.65 o 
   5   0   0      103.65      133.44      8.53 o 
   6   0   0      135.81      136.77     14.08 o 
   7   0   0        0.59       -0.51      9.94 o 
   1   1   0    12588.50    11911.08     80.94 o 
   2   1   0     2317.69     2106.21     22.10 o 
   3   1   0     2065.42     2153.78     23.40 o 
   4   1   0       37.53       53.27      4.15 o 
   5   1   0       79.57      111.94      5.74 o 
   6   1   0       17.66       18.00     10.38 o 
   7   1   0       23.12       31.71     12.54 o 
   1   2   0       75.85       89.86      2.42 o 
   2   2   0       41.73       31.65      5.36 o 
   3   2   0      812.11      842.13      9.73 o 
   4   2   0      641.61      699.57     10.19 o 
   5   2   0        7.35       11.20      4.97 o 
   6   2   0       13.60       11.83      6.49 o 
   7   2   0        9.70        4.62      8.13 o 
   1   3   0      524.92      491.25      4.62 o 
   2   3   0     1252.22     1071.17     10.00 o 
   3   3   0      221.96      257.96      6.14 o 
   4   3   0      174.29      177.41      9.00 o 
   5   3   0        7.07       18.79      4.82 o 
   6   3   0        4.62        4.43      5.35 o 
   7   3   0        3.37        3.31     12.47 o 
   0   4   0    15113.47    13501.25    105.79 o 
   1   4   0      159.03      123.89      3.61 o 
   2   4   0       12.91        8.05      2.02 o 
   3   4   0        5.81        5.01      2.61 o 
   4   4   0        5.64       16.37      3.87 o 
   5   4   0       17.18       21.08      4.36 o 
   6   4   0       83.91      106.88      8.82 o 
   7   4   0       25.54       14.45      8.78 o 
   1   5   0        8.12       12.74      1.55 o 
   2   5   0      125.89       85.22      3.08 o 
   3   5   0       82.02       69.66      3.33 o 
   4   5   0       45.20       44.18      4.82 o 
   5   5   0       14.85       11.07      4.64 o 
   6   5   0       11.36       12.82      5.98 o 
   7   5   0       10.85       11.55      7.54 o 
   0   6   0      689.84      585.43      7.44 o 
   1   6   0      661.74      642.30      5.41 o 
   2   6   0      878.26      729.11      7.04 o 
   3   6   0     1184.85     1084.44     10.11 o 
   4   6   0       85.78       76.41      4.47 o 
   5   6   0       17.85       16.66      3.76 o 
   6   6   0        0.07       -2.66      5.17 o 
   7   6   0        9.81        6.32      6.14 o 
   1   7   0        6.86        8.15      1.25 o 
   2   7   0       26.35       28.17      1.91 o 
   3   7   0        0.94       -1.60      2.12 o 
   4   7   0      180.31      177.77      5.09 o 
   5   7   0       92.97      107.53      4.79 o 
   6   7   0        0.61        3.05      4.22 o 
   7   7   0        6.85        0.06      4.74 o 
   0   8   0     7211.19     7275.37     60.32 o 
   1   8   0        0.60        4.12      1.37 o 
   2   8   0      116.31      137.09      2.99 o 
   3   8   0      580.08      613.61      7.37 o 
   4   8   0       70.85       63.05      4.67 o 
   5   8   0       26.48       24.29      4.34 o 
   6   8   0        3.10        3.38      4.63 o 
   7   8   0        4.80       -2.36      5.30 o 
   1   9   0        0.96        1.61      1.38 o 
   2   9   0        5.25        4.50      1.85 o 
   3   9   0       85.03       79.54      3.43 o 
   4   9   0       59.92       65.24      4.38 o 
   5   9   0       12.56       11.84      4.23 o 
   6   9   0        0.10        4.82      4.83 o 
   7   9   0       12.85       18.94      5.69 o 
   0  10   0      498.64      524.72      8.41 o 
   1  10   0      626.21      651.08      6.03 o 
   2  10   0      212.82      250.22      4.38 o 
   3  10   0      196.97      208.88      4.46 o 
   4  10   0       12.20       15.39      4.19 o 
   5  10   0       23.37       25.14      3.94 o 
   6  10   0        6.20        3.78      4.37 o 
   1  11   0       65.52       69.86      2.37 o 
   2  11   0      617.26      608.29      8.01 o 
   3  11   0       39.50       42.87      3.47 o 
   4  11   0      591.90      599.04      9.23 o 
   5  11   0       18.59       22.91      4.26 o 
   6  11   0       32.21       14.54      7.34 o 
   0  12   0       44.28       42.53      2.86 o 
   1  12   0      365.63      387.85      5.18 o 
   2  12   0       41.25       40.80      3.00 o 
   3  12   0        1.69        2.06      3.78 o 
   4  12   0        2.60        1.08      2.81 o 
   5  12   0       47.40       41.19      6.17 o 
   6  12   0       39.04       24.43     11.45 o 
   1  13   0      318.07      338.38      5.04 o 
   2  13   0        0.01       -2.25      2.27 o 
   3  13   0      119.44      133.19      5.46 o 
   4  13   0      274.01      288.29      7.67 o 
   5  13   0       35.50       21.21      7.54 o 
   6  13   0       23.52       15.00      7.49 o 
   0  14   0       35.83       22.30      4.61 o 
   1  14   0        1.11        3.80      2.13 o 
   2  14   0       10.70        8.02      2.58 o 
   3  14   0      153.13      143.12      5.53 o 
   4  14   0       35.41       44.08      8.00 o 
   5  14   0       61.28       58.13     11.57 o 
   6  14   0        5.93        3.76      5.08 o 
   1  15   0       43.35       46.78      2.79 o 
   2  15   0      141.04      137.96      4.23 o 
   3  15   0       31.93       33.61      4.07 o 
   4  15   0       38.85       30.62      4.73 o 
   5  15   0        0.16        3.30      4.98 o 
   0  16   0       16.39       15.42      4.13 o 
   1  16   0        4.55        3.68      2.77 o 
   2  16   0       26.88       32.27      5.35 o 
   3  16   0        2.90        0.40      2.41 o 
   4  16   0       67.36       72.36      5.37 o 
   5  16   0        4.08        2.77      4.65 o 
   1  17   0       94.76       98.23      3.05 o 
   2  17   0        1.59        4.25      2.98 o 
   3  17   0       88.34       86.96      4.13 o 
   4  17   0       23.89        9.92      5.26 o 
   5  17   0       30.71       12.44      6.51 o 
   0  18   0      152.94      120.60      6.30 o 
   1  18   0        4.44        5.19      2.14 o 
   2  18   0       12.98       15.29      4.17 o 
   3  18   0       26.09       27.79      3.60 o 
   4  18   0        0.11       -0.35      3.17 o 
   5  18   0        1.02       -1.60      4.40 o 
   1  19   0      102.50       88.84      3.65 o 
   2  19   0        0.16        5.59      3.58 o 
   3  19   0        4.60        4.21      3.97 o 
   4  19   0       17.24        7.10      4.11 o 
   0  20   0       90.19       88.22      5.20 o 
   1  20   0        8.70        6.17      2.82 o 
   2  20   0        0.00       -0.83      3.08 o 
   3  20   0        1.05        0.30      3.75 o 
   4  20   0       33.07       35.89     16.21 o 
   1  21   0        3.48        9.02      3.27 o 
   2  21   0        9.50        9.31      3.91 o 
   3  21   0        7.91        3.53      4.26 o 
   0  22   0       20.16       15.08      4.21 o 
   1  22   0        0.41        2.22      2.80 o 
   2  22   0       14.83       10.86      3.84 o 
   3  22   0       13.70        8.20      4.75 o 
   1  23   0        2.76        2.06      4.01 o 
   2  23   0        4.08        3.43      3.59 o 
   0  24   0        2.31        0.80      6.30 o 
   1  24   0        0.01       -2.81      4.65 o 
  -6   1   1        7.77       16.27      6.10 o 
  -5   1   1       13.38       17.07      4.56 o 
  -4   1   1      197.88      238.50      7.03 o 
  -3   1   1      458.90      453.36      7.58 o 
  -2   1   1     4936.63     4503.51     33.28 o 
  -1   1   1      620.72      553.30      4.94 o 
   1   1   1     2375.30     2239.57     16.08 o 
   2   1   1       41.16       40.26      2.35 o 
   3   1   1       95.15      104.00      3.73 o 
   4   1   1        4.95        4.32      3.44 o 
   5   1   1       45.05       53.27      6.37 o 
   6   1   1        4.73       -0.60      8.39 o 
   7   1   1       11.68        5.93      6.72 o 
  -7   2   1       77.49       89.91     29.25 o 
  -6   2   1        0.10       -3.83      7.93 o 
  -5   2   1       38.10       48.88      6.55 o 
  -4   2   1       19.87       25.10      4.14 o 
  -3   2   1      218.92      249.35      5.46 o 
  -2   2   1     2898.47     2545.67     20.42 o 
  -1   2   1    10871.28    10393.58     70.72 o 
   1   2   1     3369.21     3058.69     19.29 o 
   2   2   1     2262.79     2354.95     19.17 o 
   3   2   1     1270.32     1218.84     12.41 o 
   4   2   1        1.09       -1.52      3.07 o 
   5   2   1      112.70      136.22      7.14 o 
   6   2   1        7.22        5.53      4.73 o 
   7   2   1        3.80        4.21      7.18 o 
  -7   3   1        2.41       -1.75      6.48 o 
  -6   3   1      136.68      175.17      8.47 o 
  -5   3   1        0.00        2.17      4.05 o 
  -4   3   1      325.22      353.64      7.85 o 
  -3   3   1      169.79      163.56      4.81 o 
  -2   3   1      544.16      534.58     17.38 o 
  -1   3   1     7601.76     7360.28     50.50 o 
   0   3   1       93.13       75.71      3.15 o 
   1   3   1      923.98      776.83      6.52 o 
   2   3   1      103.58       83.41      2.83 o 
   3   3   1      127.90      123.89      4.45 o 
   4   3   1       77.58       95.72      5.42 o 
   5   3   1       15.33       18.82      4.37 o 
   6   3   1       24.74       27.12     23.68 o 
   7   3   1       23.80       15.79     13.88 o 
  -7   4   1      122.57      129.00     16.17 o 
  -6   4   1       24.71       44.87     10.06 o 
  -5   4   1       28.68       34.20      5.15 o 
  -4   4   1       86.09      107.24      5.60 o 
  -3   4   1       68.04       56.26      7.70 o 
  -2   4   1      120.48      142.70      3.78 o 
  -1   4   1     1516.10     1363.07      9.53 o 
   0   4   1     3221.51     2714.92     16.57 o 
   1   4   1     1457.45     1349.89      8.94 o 
   2   4   1       99.64       52.49      2.56 o 
   3   4   1        5.65       13.55      3.22 o 
   4   4   1       35.24       27.57      5.14 o 
   5   4   1       18.44       18.57      5.14 o 
   6   4   1        8.14       10.08      5.64 o 
   7   4   1        0.30        4.07      6.30 o 
  -7   5   1        0.00       -2.48      5.30 o 
  -6   5   1       92.00      121.48      6.88 o 
  -5   5   1       54.44       60.23      5.51 o 
  -4   5   1       12.30       18.46      3.71 o 
  -3   5   1      187.53      205.03      5.16 o 
  -2   5   1       63.09       57.20      2.87 o 
  -1   5   1        8.41        8.36      1.45 o 
   0   5   1      192.32      211.00      2.57 o 
   1   5   1        1.66        0.81      1.09 o 
   2   5   1      408.14      440.92      4.91 o 
   3   5   1      348.28      333.40      5.34 o 
   4   5   1       66.72       71.52      4.72 o 
   5   5   1       15.72       19.56      3.99 o 
   6   5   1        2.01        2.45      5.25 o 
   7   5   1       62.87       95.89      7.83 o 
  -7   6   1       25.68       25.32      7.92 o 
  -6   6   1       22.09        9.32      4.78 o 
  -5   6   1      123.41      137.06      6.86 o 
  -4   6   1      151.52      156.79      5.30 o 
  -3   6   1        7.30        3.95      2.35 o 
  -2   6   1      184.42      157.25      3.75 o 
  -1   6   1        1.15        5.17      1.16 o 
   0   6   1       70.73       90.28      1.95 o 
   1   6   1        8.36       13.82      1.30 o 
   2   6   1      256.76      192.85      3.30 o 
   3   6   1      151.22      126.85      3.61 o 
   4   6   1       29.87       34.69      3.64 o 
   5   6   1       21.85       18.78      3.78 o 
   6   6   1        5.02        4.36      5.23 o 
   7   6   1        0.80       -2.56      6.63 o 
  -7   7   1        2.32       10.70      7.89 o 
  -6   7   1        0.01       -1.76      4.01 o 
  -5   7   1        1.04       -2.51      3.34 o 
  -4   7   1       68.90       87.20      4.25 o 
  -3   7   1       27.19       28.47      3.22 o 
  -2   7   1      551.19      573.35      5.87 o 
  -1   7   1        9.13        5.76      1.15 o 
   0   7   1      103.53       94.53      1.85 o 
   1   7   1        0.04       -0.99      1.28 o 
   2   7   1        3.04        5.90      2.08 o 
   3   7   1      248.24      253.11      5.57 o 
   4   7   1      227.11      215.60      5.79 o 
   5   7   1       22.79       18.71      3.94 o 
   6   7   1        0.47        2.61      4.10 o 
   7   7   1        2.15        1.19      6.43 o 
  -7   8   1        3.14        3.34      5.31 o 
  -6   8   1        5.57        0.28      3.88 o 
  -5   8   1        0.67       -2.73      3.72 o 
  -4   8   1       41.49       45.27      5.02 o 
  -3   8   1      486.61      470.37      7.13 o 
  -2   8   1        0.53        4.17      2.09 o 
  -1   8   1      303.38      325.14      3.78 o 
   0   8   1     6294.16     6376.29     42.78 o 
   1   8   1     1484.40     1643.31     12.74 o 
   2   8   1        1.82        1.02      1.63 o 
   3   8   1      135.45      121.55      3.85 o 
   4   8   1      233.97      236.01      5.74 o 
   5   8   1       44.56       45.75      4.91 o 
   6   8   1       13.13       11.85      6.49 o 
   7   8   1        0.15        1.99      5.57 o 
  -7   9   1       19.14       27.88      8.76 o 
  -6   9   1       12.64       11.02      4.89 o 
  -5   9   1        4.56        1.94      3.41 o 
  -4   9   1       64.83       64.93      4.26 o 
  -3   9   1       12.48       17.06      2.82 o 
  -2   9   1       95.85       91.00      2.75 o 
  -1   9   1     1988.47     2115.58     13.69 o 
   0   9   1      927.48      981.53      8.06 o 
   1   9   1     1266.33     1493.88     11.78 o 
   2   9   1      552.28      498.14      7.16 o 
   3   9   1       44.62       45.74      3.41 o 
   4   9   1       27.20       29.24      3.93 o 
   5   9   1        2.98        3.33      3.64 o 
   6   9   1        0.61        0.12      3.94 o 
  -6  10   1       21.62       28.62      5.12 o 
  -5  10   1        8.36       13.96      3.91 o 
  -4  10   1      801.95      815.80      9.96 o 
  -3  10   1        4.73        7.52      2.69 o 
  -2  10   1        0.13        2.02      1.87 o 
  -1  10   1       19.82       21.52      1.54 o 
   0  10   1     3051.39     3191.52     24.56 o 
   1  10   1       47.36       59.09      2.01 o 
   2  10   1      453.20      489.44      7.06 o 
   3  10   1       36.32       28.38      3.34 o 
   4  10   1      136.42      139.84      5.27 o 
   5  10   1        0.00        2.27      3.82 o 
   6  10   1        3.00       -1.08      4.36 o 
  -6  11   1       15.82       15.06      5.01 o 
  -5  11   1      120.79      137.29      6.04 o 
  -4  11   1        0.63        3.06      3.93 o 
  -3  11   1      152.32      160.56      5.84 o 
  -2  11   1        6.15        4.77      2.28 o 
  -1  11   1      305.88      273.22      4.17 o 
   0  11   1      478.23      551.16      6.54 o 
   1  11   1      185.22      194.94      3.17 o 
   2  11   1       93.29       75.51      3.78 o 
   3  11   1     1055.21     1002.99     12.29 o 
   4  11   1      249.90      262.90      5.95 o 
   5  11   1       28.39       21.09      5.24 o 
   6  11   1        3.45       -2.22      4.22 o 
  -6  12   1       47.46       52.45     12.57 o 
  -5  12   1       11.39       16.12      4.39 o 
  -4  12   1      181.07      182.09      5.07 o 
  -3  12   1      645.60      643.68      9.32 o 
  -2  12   1        1.10        2.12      2.02 o 
  -1  12   1      147.08      141.26      3.33 o 
   0  12   1      131.94      155.30      3.01 o 
   1  12   1        3.53        2.66      1.99 o 
   2  12   1       77.12       76.36      4.36 o 
   3  12   1      135.48      139.52      7.37 o 
   4  12   1      832.56      827.52     11.64 o 
   5  12   1       31.06       40.88      6.76 o 
   6  12   1       10.87        2.73      4.82 o 
  -6  13   1        1.75        0.83      4.51 o 
  -5  13   1        1.49        1.30      3.43 o 
  -4  13   1        3.08        5.25      3.31 o 
  -3  13   1      350.03      357.78      7.00 o 
  -2  13   1        0.20        0.95      1.85 o 
  -1  13   1        7.63        1.76      1.97 o 
   0  13   1      157.18      170.03      3.50 o 
   1  13   1      441.96      430.63      7.64 o 
   2  13   1        1.49        3.67      2.04 o 
   3  13   1        3.54        7.96      3.02 o 
   4  13   1      109.91      108.04      5.27 o 
   5  13   1       32.37       29.76      9.02 o 
   6  13   1        2.82        2.34      5.76 o 
  -6  14   1       48.06       36.82     15.45 o 
  -5  14   1       20.18       11.01      6.30 o 
  -4  14   1        1.39       -0.49      3.59 o 
  -3  14   1       21.69       27.79      4.64 o 
  -2  14   1      506.15      492.72      6.82 o 
  -1  14   1        3.95        6.55      1.96 o 
   0  14   1        0.49        0.82      2.14 o 
   1  14   1       71.76       69.53      3.00 o 
   2  14   1      407.48      397.79      5.40 o 
   3  14   1      361.19      373.74      7.40 o 
   4  14   1       28.31       44.73      6.59 o 
   5  14   1       15.69        7.50      4.43 o 
   6  14   1        0.00        2.90      4.31 o 
  -6  15   1       20.04       13.77      6.92 o 
  -5  15   1        8.19        2.37      4.80 o 
  -4  15   1        4.88        1.99      3.95 o 
  -3  15   1      549.32      543.29      9.30 o 
  -2  15   1       23.50       25.91      2.94 o 
  -1  15   1       16.09       13.24      2.07 o 
   0  15   1       61.91       69.85      3.99 o 
   1  15   1       29.17       27.42      3.68 o 
   2  15   1       36.20       41.09      2.69 o 
   3  15   1        0.24        2.28      4.56 o 
   4  15   1       75.09       73.87      5.19 o 
   5  15   1        6.66        2.78      4.81 o 
  -5  16   1        0.03        1.24      3.99 o 
  -4  16   1        6.05        1.02      4.77 o 
  -3  16   1       88.55       94.50      4.77 o 
  -2  16   1      146.51      152.73      5.60 o 
  -1  16   1        0.42       -0.98      1.65 o 
   0  16   1        1.45        0.65      2.33 o 
   1  16   1        0.15       -0.16      2.69 o 
   2  16   1       47.70       50.19      3.23 o 
   3  16   1      109.52      119.63      4.88 o 
   4  16   1       15.66        9.23      4.85 o 
   5  16   1       61.27       61.59     23.06 o 
  -5  17   1        0.32        2.57      4.71 o 
  -4  17   1        0.11        3.68      3.72 o 
  -3  17   1        4.99        7.03      3.09 o 
  -2  17   1       16.14       13.72      3.56 o 
  -1  17   1       24.89       14.67      2.47 o 
   0  17   1       19.55       26.78      4.30 o 
   1  17   1        2.10        2.79      2.07 o 
   2  17   1        2.50        3.70      2.42 o 
   3  17   1        9.86       10.20      3.19 o 
   4  17   1       60.11       66.97      5.82 o 
   5  17   1        0.02        1.91      4.42 o 
  -5  18   1       17.90        4.53      4.43 o 
  -4  18   1        0.36       -1.67      3.61 o 
  -3  18   1        3.78        4.99      3.07 o 
  -2  18   1        5.64        6.82      4.23 o 
  -1  18   1        5.24        1.50      2.32 o 
   0  18   1        8.24       12.58      2.90 o 
   1  18   1       16.18       13.85      3.01 o 
   2  18   1        0.13        3.13      2.63 o 
   3  18   1        0.56        0.48      2.95 o 
   4  18   1        4.74        3.89      3.83 o 
   5  18   1        3.89        1.89      4.37 o 
  -4  19   1        1.45        1.31      3.22 o 
  -3  19   1       16.61       12.59      4.74 o 
  -2  19   1       20.25       19.03      3.38 o 
  -1  19   1       33.57       37.39      3.20 o 
   0  19   1       15.89       22.13      2.94 o 
   1  19   1        7.88        8.65      2.65 o 
   2  19   1       31.42       29.14      3.97 o 
   3  19   1       15.93       20.43      4.42 o 
   4  19   1       15.12        6.91      4.12 o 
  -4  20   1        0.12       -2.19      3.46 o 
  -3  20   1        7.80        2.50      4.40 o 
  -2  20   1        8.45        4.10      3.48 o 
  -1  20   1        0.00       -0.01      1.72 o 
   0  20   1       18.07       23.71      4.07 o 
   1  20   1        7.35        8.12      2.70 o 
   2  20   1        2.68        0.90      3.26 o 
   3  20   1        1.38       -0.59      3.33 o 
   4  20   1       40.44       38.12     11.79 o 
  -3  21   1       22.81       12.37      8.43 o 
  -2  21   1       10.85        8.87      3.29 o 
  -1  21   1        5.58        1.86      3.04 o 
   0  21   1       16.00       20.73      4.27 o 
   1  21   1        8.88        8.43      3.61 o 
   2  21   1        7.84        8.54      3.54 o 
   3  21   1       66.43       82.84      7.24 o 
  -3  22   1        0.30       -0.43      4.12 o 
  -2  22   1        0.00       -0.56      3.39 o 
  -1  22   1        0.17       -1.45      3.00 o 
   0  22   1        1.26        2.67      2.88 o 
   1  22   1        6.87        2.71      2.45 o 
   2  22   1       79.81       99.26      6.91 o 
   3  22   1        1.23       -0.34      3.33 o 
  -2  23   1       12.52        0.91      4.05 o 
  -1  23   1        6.42        3.73      4.26 o 
   0  23   1        0.01       -0.82      3.61 o 
   1  23   1        3.11        2.98      3.25 o 
   2  23   1        0.14        6.00      3.61 o 
  -1  24   1        4.52        4.98      4.10 o 
   0  24   1        3.54        0.46      3.82 o 
   1  24   1       15.01       17.51      5.26 o 
  -6   0   2        5.61       12.97      7.32 o 
  -5   0   2       94.62      118.15      8.36 o 
  -4   0   2      122.45      142.10      8.34 o 
  -3   0   2     1308.86     1180.57     24.98 o 
  -2   0   2      114.51       99.40      4.80 o 
  -1   0   2        2.34        4.40      2.14 o 
   1   0   2    53339.56    45137.36    471.00 o 
   2   0   2        0.03        2.78      4.16 o 
   3   0   2      101.12       78.55      4.64 o 
   4   0   2       98.63      102.21      6.58 o 
   5   0   2       55.11       50.84      6.81 o 
   7   0   2       11.17       10.43     10.17 o 
  -7   1   2        9.79        7.94      6.85 o 
  -6   1   2       10.76       14.45     10.54 o 
  -5   1   2       16.25       16.53      6.39 o 
  -4   1   2       28.85       42.13      3.95 o 
  -3   1   2      111.97      106.98      3.68 o 
  -2   1   2        7.22       17.82      2.16 o 
  -1   1   2     6551.53     6278.78     42.46 o 
   1   1   2       97.88      117.20      2.27 o 
   2   1   2       76.71      120.39      3.18 o 
   3   1   2      419.87      426.00      6.11 o 
   4   1   2       40.07       66.73      5.05 o 
   5   1   2        0.45        4.41      3.75 o 
   6   1   2        0.32       -0.58      4.03 o 
   7   1   2        6.08        3.31      5.91 o 
  -7   2   2        0.04        3.02     11.91 o 
  -6   2   2        0.01       -2.29      4.50 o 
  -5   2   2        2.72        4.23      4.03 o 
  -4   2   2      169.13      166.89      6.18 o 
  -3   2   2     1268.27     1270.40     12.49 o 
  -2   2   2        1.09        8.01      2.16 o 
  -1   2   2      502.29      518.84      5.09 o 
   0   2   2       53.48       27.69      1.57 o 
   1   2   2     5053.65     4868.10    129.37 o 
   2   2   2        1.15        1.47      1.81 o 
   3   2   2       79.19       97.59      3.44 o 
   4   2   2      312.75      339.28      7.74 o 
   5   2   2       19.75       25.75      4.78 o 
   6   2   2        2.02        3.71      7.67 o 
   7   2   2        1.83        0.04      5.65 o 
  -7   3   2       33.35       48.59     10.17 o 
  -6   3   2        5.71        9.38      6.98 o 
  -5   3   2        2.63        3.76      4.28 o 
  -4   3   2      123.49      129.33      5.29 o 
  -3   3   2        1.10        0.50      2.37 o 
  -2   3   2     1490.69     1240.25     11.19 o 
  -1   3   2     3072.43     2939.84     20.85 o 
   0   3   2      553.44      516.28      3.96 o 
   1   3   2     2354.57     2036.75     12.27 o 
   2   3   2       28.26       52.34      2.24 o 
   3   3   2      572.05      647.56      8.12 o 
   4   3   2      404.84      457.08      7.90 o 
   5   3   2       18.22       11.03      5.33 o 
   6   3   2       41.59       47.57     13.16 o 
   7   3   2        4.60        6.31      5.06 o 
  -7   4   2        6.29        2.75      8.21 o 
  -6   4   2       68.36       95.58      6.66 o 
  -5   4   2       10.26        9.91      5.09 o 
  -4   4   2       72.76       69.89      4.33 o 
  -3   4   2      332.37      344.65      6.03 o 
  -2   4   2      382.87      361.41      5.17 o 
  -1   4   2     2205.68     2056.39     20.05 o 
   0   4   2    12312.60    11535.28     70.12 o 
   1   4   2      769.15      712.96      7.49 o 
   2   4   2      645.56      577.40      5.96 o 
   3   4   2        2.19        0.73      2.17 o 
   4   4   2       81.49       78.56      4.44 o 
   5   4   2        2.62       -0.96      3.56 o 
   6   4   2        1.70        0.14      3.28 o 
   7   4   2        6.13        1.65      5.86 o 
  -7   5   2       31.72       28.22      8.44 o 
  -6   5   2      184.14      200.22     12.91 o 
  -5   5   2       53.43       60.23      5.40 o 
  -4   5   2        6.19       18.38      4.02 o 
  -3   5   2      377.48      379.28      5.95 o 
  -2   5   2      139.76      161.37      3.26 o 
  -1   5   2     1088.51     1087.61      8.66 o 
   0   5   2     1819.30     1867.50     13.01 o 
   1   5   2      676.72      704.40      5.56 o 
   2   5   2        0.18       -0.38      1.51 o 
   3   5   2      337.54      323.89      5.36 o 
   4   5   2        6.41        8.09      3.41 o 
   5   5   2        8.16       13.55      4.98 o 
   6   5   2        3.97        5.37      5.31 o 
   7   5   2        7.10        4.23      6.71 o 
  -7   6   2       38.94       30.87      6.12 o 
  -6   6   2        0.40        0.59      4.40 o 
  -5   6   2       99.44      107.19      5.61 o 
  -4   6   2      534.90      537.58      9.08 o 
  -3   6   2      393.79      314.09      6.07 o 
  -2   6   2      873.18      809.36      7.09 o 
  -1   6   2      575.32      587.53      5.58 o 
   0   6   2      795.73      830.16      7.50 o 
   1   6   2        1.92        0.71      1.25 o 
   2   6   2        0.02        3.57      1.78 o 
   3   6   2      530.42      491.94      6.35 o 
   4   6   2       12.77       12.12      3.31 o 
   5   6   2       13.16       10.39      3.80 o 
   6   6   2        0.24       -0.15      3.32 o 
   7   6   2        2.47       -0.12      5.09 o 
  -7   7   2        2.53        3.19      4.80 o 
  -6   7   2       30.91       36.87      5.56 o 
  -5   7   2       51.28       49.12      6.29 o 
  -4   7   2       15.75       10.51      3.93 o 
  -3   7   2       99.21      120.58      3.48 o 
  -2   7   2       40.43       49.37      2.74 o 
  -1   7   2      903.73      844.85      7.22 o 
   0   7   2     1849.48     1636.67     13.10 o 
   1   7   2      268.72      294.39      3.74 o 
   2   7   2       43.29       32.38      2.23 o 
   3   7   2        9.57        7.71      2.31 o 
   4   7   2       15.78       20.07      3.90 o 
   5   7   2       21.31       27.07      4.80 o 
   6   7   2       80.22       75.52      7.14 o 
   7   7   2        9.36        6.45      6.44 o 
  -7   8   2        8.38       15.55      6.55 o 
  -6   8   2        0.46        1.03      3.90 o 
  -5   8   2        3.61        4.89      3.34 o 
  -4   8   2       78.02       81.20      3.98 o 
  -3   8   2        8.01        5.83      2.66 o 
  -2   8   2       18.49        9.58      1.87 o 
  -1   8   2     1033.14     1101.63      8.03 o 
   0   8   2     3127.92     3129.46     20.84 o 
   1   8   2       75.41       72.78      2.66 o 
   2   8   2      407.35      490.53      5.72 o 
   3   8   2       21.84       25.47      3.35 o 
   4   8   2       43.33       59.61      5.04 o 
   5   8   2       34.25       37.39      4.25 o 
   6   8   2        3.53        1.04      3.81 o 
   7   8   2        0.25       -1.93      6.92 o 
  -7   9   2        1.14        1.18      4.88 o 
  -6   9   2       24.50       27.52      5.09 o 
  -5   9   2        1.17       -0.42      3.35 o 
  -4   9   2       79.47       95.24      4.51 o 
  -3   9   2      226.41      205.66      4.33 o 
  -2   9   2       16.64       17.83      2.61 o 
  -1   9   2      952.06     1005.81      8.85 o 
   0   9   2     1302.78     1264.48     10.31 o 
   1   9   2      764.82      830.85      7.69 o 
   2   9   2        0.73        0.37      1.60 o 
   3   9   2        7.33       15.34      2.76 o 
   4   9   2        3.97        4.61      2.91 o 
   5   9   2      309.20      346.55      8.08 o 
   6   9   2       17.62        3.43      4.17 o 
  -6  10   2       11.43       22.39      5.13 o 
  -5  10   2       62.06       67.73      5.56 o 
  -4  10   2      337.04      312.77      6.58 o 
  -3  10   2      184.77      196.07      4.91 o 
  -2  10   2        1.59        2.83      1.75 o 
  -1  10   2       23.46       19.64      2.34 o 
   0  10   2     1482.50     1365.28     11.77 o 
   1  10   2      248.22      257.05      3.40 o 
   2  10   2      411.01      376.44      5.45 o 
   3  10   2        0.49       -2.05      2.70 o 
   4  10   2      561.05      632.62      9.39 o 
   5  10   2       34.99       38.89      4.77 o 
   6  10   2        2.48        6.98      5.11 o 
  -6  11   2        2.63        5.00      4.66 o 
  -5  11   2        4.72        7.82      3.52 o 
  -4  11   2       74.15       75.98      5.84 o 
  -3  11   2      417.30      439.62      6.89 o 
  -2  11   2      217.83      216.52      4.25 o 
  -1  11   2      502.85      512.24      6.10 o 
   0  11   2        7.61        7.94      1.75 o 
   1  11   2       59.58       51.58      2.57 o 
   2  11   2       65.65       64.60      3.23 o 
   3  11   2      416.57      417.74      7.08 o 
   4  11   2        0.20       -2.05      3.40 o 
   5  11   2       87.19      101.84      5.67 o 
   6  11   2        0.76        2.64      4.67 o 
  -6  12   2        2.40        0.46      5.33 o 
  -5  12   2        5.94        8.15      3.77 o 
  -4  12   2      207.74      221.03      6.76 o 
  -3  12   2        8.31        8.81      2.99 o 
  -2  12   2      786.00      800.26      9.18 o 
  -1  12   2       15.73       15.05      2.19 o 
   0  12   2      263.26      252.99      4.99 o 
   1  12   2       12.17       14.14      2.59 o 
   2  12   2        9.16        7.05      2.28 o 
   3  12   2      166.21      176.18      5.70 o 
   4  12   2       81.79       96.09      4.42 o 
   5  12   2      107.40      117.49      5.75 o 
   6  12   2        7.94        5.31      4.45 o 
  -6  13   2        9.62        9.08      4.52 o 
  -5  13   2       23.71       16.66      5.30 o 
  -4  13   2        4.84        3.41      3.83 o 
  -3  13   2      799.33      797.04     10.91 o 
  -2  13   2       72.85       66.96      3.66 o 
  -1  13   2        8.69       10.07      2.34 o 
   0  13   2       36.73       38.72      2.57 o 
   1  13   2       46.81       53.61      2.89 o 
   2  13   2        6.86        6.02      2.28 o 
   3  13   2      363.79      393.99      8.01 o 
   4  13   2       77.60       90.03      6.04 o 
   5  13   2        0.21        2.70      3.76 o 
   6  13   2        6.08       -0.07      4.83 o 
  -6  14   2       34.93       24.05     11.34 o 
  -5  14   2        0.05       -2.25      5.78 o 
  -4  14   2        3.24        4.16      3.92 o 
  -3  14   2      114.97      102.86      5.06 o 
  -2  14   2      108.78      106.99      4.01 o 
  -1  14   2       22.19       33.68      2.71 o 
   0  14   2        0.01        1.97      1.65 o 
   1  14   2       40.60       50.14      4.23 o 
   2  14   2      186.40      167.63      3.79 o 
   3  14   2       33.36       29.98      4.04 o 
   4  14   2        5.46        2.43      3.75 o 
   5  14   2       20.71       13.87      8.29 o 
   6  14   2        1.20        1.78      4.19 o 
  -6  15   2        6.50        6.12      4.88 o 
  -5  15   2       52.67       39.76     15.38 o 
  -4  15   2       92.58       82.06      5.24 o 
  -3  15   2        0.09       -1.60      2.97 o 
  -2  15   2        2.48        5.10      3.09 o 
  -1  15   2       51.02       55.55      2.82 o 
   0  15   2      171.82      171.88      4.39 o 
   1  15   2        9.32        8.83      2.79 o 
   2  15   2        0.11        3.33      2.50 o 
   3  15   2       23.97       27.98      4.16 o 
   4  15   2      103.18      105.43      5.79 o 
   5  15   2        1.19        1.17      4.13 o 
  -5  16   2       14.18        6.04      4.25 o 
  -4  16   2        3.55        4.03      3.56 o 
  -3  16   2      225.16      221.87      6.01 o 
  -2  16   2       15.22       14.49      3.86 o 
  -1  16   2        0.10        0.62      1.48 o 
   0  16   2       14.01       15.98      2.37 o 
   1  16   2        2.28        1.81      1.68 o 
   2  16   2      187.25      180.53      4.10 o 
   3  16   2        2.80        3.44      3.76 o 
   4  16   2       12.39       14.20      4.90 o 
   5  16   2       11.82        4.85      4.80 o 
  -5  17   2        2.45        2.31      3.85 o 
  -4  17   2       84.26       95.94      5.02 o 
  -3  17   2       53.53       64.05      4.04 o 
  -2  17   2       76.68       91.96      4.65 o 
  -1  17   2        0.85       -1.16      1.55 o 
   0  17   2       71.78       73.73      3.64 o 
   1  17   2        7.65        6.96      2.12 o 
   2  17   2       90.58      102.47      3.81 o 
   3  17   2        7.07        4.52      2.85 o 
   4  17   2       40.28       24.38      6.64 o 
   5  17   2       22.04       13.87      8.45 o 
  -5  18   2        0.03        0.80      3.62 o 
  -4  18   2        7.54        3.55      3.83 o 
  -3  18   2       49.35       61.78      5.08 o 
  -2  18   2       18.31       24.37      4.40 o 
  -1  18   2       21.47       18.72      2.85 o 
   0  18   2        0.53        1.28      2.74 o 
   1  18   2      188.10      163.10      4.55 o 
   2  18   2       43.33       58.61      3.74 o 
   3  18   2        2.86        6.88      3.57 o 
   4  18   2       18.14       10.57      4.51 o 
  -4  19   2       19.77       12.23      5.22 o 
  -3  19   2        2.99        5.78      4.06 o 
  -2  19   2       98.76      107.04      4.32 o 
  -1  19   2        4.34        6.96      3.06 o 
   0  19   2      135.05      117.05      4.87 o 
   1  19   2        3.67        3.24      2.86 o 
   2  19   2       28.74       26.52      3.33 o 
   3  19   2       18.92       14.14      4.37 o 
   4  19   2       12.09        6.24      4.06 o 
  -4  20   2        7.14        3.28      3.48 o 
  -3  20   2       10.56        5.83      3.99 o 
  -2  20   2        4.55        3.88      3.23 o 
  -1  20   2        1.49        3.99      2.17 o 
   0  20   2        2.34       -0.58      2.03 o 
   1  20   2       81.68       83.32      5.55 o 
   2  20   2       85.09       82.35      5.26 o 
   3  20   2        3.76        0.13      3.56 o 
   4  20   2        0.16        0.67      3.92 o 
  -3  21   2        8.51        2.45      4.30 o 
  -2  21   2        0.08        1.84      2.93 o 
  -1  21   2        0.84        1.69      2.13 o 
   0  21   2        0.00       -1.09      2.65 o 
   1  21   2       57.16       62.60      3.67 o 
   2  21   2       26.84       30.29      4.91 o 
   3  21   2        2.22        7.18      5.71 o 
  -3  22   2       12.10        5.47      3.81 o 
  -2  22   2        1.65        0.51      2.84 o 
  -1  22   2        4.88        3.12      3.57 o 
   0  22   2        3.18        3.93      3.66 o 
   1  22   2        6.82        5.48      3.52 o 
   2  22   2        2.14       -0.70      3.60 o 
   3  22   2        0.03        3.32      4.06 o 
  -2  23   2       13.26       10.44      5.25 o 
  -1  23   2        1.48        0.85      4.10 o 
   0  23   2        0.17        0.84      3.00 o 
   1  23   2       51.26       53.36      4.94 o 
   2  23   2       12.51       12.42      6.15 o 
  -1  24   2       32.15       40.10     13.69 o 
   0  24   2        0.97       -0.16      5.62 o 
   1  24   2        9.19        7.49      3.73 o 
  -7   1   3       11.85       -2.57     11.54 o 
  -6   1   3        5.14       -4.73      6.95 o 
  -5   1   3        1.09       -2.75      3.87 o 
  -4   1   3        8.86        7.46      3.65 o 
  -3   1   3        0.45        4.91      2.39 o 
  -2   1   3     1812.03     1560.87     13.05 o 
  -1   1   3      490.09      410.05      4.20 o 
   0   1   3     1214.06     1042.36      5.39 o 
   1   1   3     8647.64     8956.63    401.72 o 
   2   1   3      143.33      169.15      3.46 o 
   3   1   3      289.72      346.24      5.82 o 
   4   1   3       38.89       48.10      4.39 o 
   5   1   3       60.71       65.64      4.93 o 
   6   1   3        0.43       -0.13      4.26 o 
   7   1   3        6.28        9.72      5.86 o 
  -6   2   3       85.85       85.22      9.12 o 
  -5   2   3       79.57       81.74      5.45 o 
  -4   2   3        8.61        6.49      3.63 o 
  -3   2   3      513.34      450.76      6.67 o 
  -2   2   3      735.02      729.62      7.61 o 
  -1   2   3     6354.60     6177.53     42.69 o 
   0   2   3    18150.61    16429.32     90.79 o 
   1   2   3     7638.97     7547.67     46.54 o 
   2   2   3      346.75      221.92      3.51 o 
   3   2   3       61.60       56.18      3.25 o 
   4   2   3      179.72      195.62      7.77 o 
   5   2   3       91.67       80.60      5.16 o 
   6   2   3       39.75       35.12     15.91 o 
   7   2   3        0.02       -0.48      4.56 o 
  -7   3   3        0.28        1.67      7.62 o 
  -6   3   3       38.59       52.80      7.86 o 
  -5   3   3       15.86       13.83      4.34 o 
  -4   3   3        7.31       14.89      3.86 o 
  -3   3   3      481.01      506.51      7.71 o 
  -2   3   3        3.45        1.74      1.70 o 
  -1   3   3    18469.92    17688.26    130.17 o 
   0   3   3     3125.95     2686.26     18.99 o 
   1   3   3       17.99        9.67      1.53 o 
   2   3   3     1983.37     1804.76     13.38 o 
   3   3   3       10.33       20.88      2.54 o 
   4   3   3      181.99      183.61      5.84 o 
   5   3   3        0.20        0.62      3.23 o 
   6   3   3        0.95        2.62      4.37 o 
   7   3   3        2.69       -1.56      6.42 o 
  -7   4   3        4.43        4.76      8.04 o 
  -6   4   3       88.61       95.53      8.59 o 
  -5   4   3      145.42      145.38      6.12 o 
  -4   4   3      379.11      346.30      7.91 o 
  -3   4   3     4784.93     4867.37     39.85 o 
  -2   4   3      114.58      105.93      3.03 o 
  -1   4   3     1397.77     1290.16     14.27 o 
   0   4   3      190.23      222.84      2.39 o 
   1   4   3     1162.23     1057.19      7.45 o 
   2   4   3     1050.64      863.00      7.70 o 
   3   4   3       18.52       20.46      2.76 o 
   4   4   3      100.59       97.24      4.39 o 
   5   4   3      112.63      106.50      5.16 o 
   6   4   3        7.44       -0.15      3.54 o 
   7   4   3       12.78       14.26      7.46 o 
  -7   5   3       10.77       10.68      7.31 o 
  -6   5   3       10.54       12.32      5.26 o 
  -5   5   3       41.37       50.51      5.26 o 
  -4   5   3      261.12      272.36      6.82 o 
  -3   5   3      124.72      106.87      4.43 o 
  -2   5   3      667.06      665.64      9.56 o 
  -1   5   3     7575.62     7044.90     81.18 o 
   0   5   3     4884.35     4972.19     34.58 o 
   1   5   3     4541.42     4721.75     30.05 o 
   2   5   3       83.40      118.28      2.86 o 
   3   5   3        0.20       -0.53      2.09 o 
   4   5   3       35.82       37.49      3.69 o 
   5   5   3       48.84       63.15      7.58 o 
   6   5   3        0.89        0.81      4.11 o 
   7   5   3        4.30       -2.05      6.84 o 
  -7   6   3        0.07       -0.85      5.70 o 
  -6   6   3        9.91       16.14      6.44 o 
  -5   6   3      153.70      149.07      7.26 o 
  -4   6   3      868.11      827.51     14.27 o 
  -3   6   3      863.37      857.87     10.82 o 
  -2   6   3        1.49        1.84      2.01 o 
  -1   6   3      118.32      123.95      1.99 o 
   0   6   3      224.41      239.86      3.60 o 
   1   6   3      591.88      539.92      4.55 o 
   2   6   3       48.89       36.95      2.18 o 
   3   6   3       89.62       87.79      3.35 o 
   4   6   3        4.86        0.84      2.66 o 
   5   6   3       49.59       53.44      8.16 o 
   6   6   3        5.86        3.21      4.70 o 
   7   6   3        0.17        1.14      6.80 o 
  -7   7   3       36.11       55.52      7.98 o 
  -6   7   3        2.95        6.39      5.26 o 
  -5   7   3        1.47       -3.90      3.90 o 
  -4   7   3       31.47       49.24      4.24 o 
  -3   7   3      138.56      168.65      5.04 o 
  -2   7   3      455.31      513.56     13.61 o 
  -1   7   3      127.03      155.53      2.64 o 
   0   7   3       31.23       47.01      2.74 o 
   1   7   3      874.86      979.25      9.26 o 
   2   7   3      340.98      347.11      4.77 o 
   3   7   3       18.76       27.31      3.08 o 
   4   7   3        2.73        4.84      3.36 o 
   5   7   3       46.16       60.35      7.19 o 
   6   7   3       11.42        7.16      5.89 o 
   7   7   3        5.31        2.89      5.58 o 
  -7   8   3        0.09       -2.72      5.26 o 
  -6   8   3        0.11        0.61      3.53 o 
  -5   8   3       61.33       61.05      7.73 o 
  -4   8   3       17.70       18.96      3.15 o 
  -3   8   3      129.43      126.06      3.78 o 
  -2   8   3      376.49      404.25      5.68 o 
  -1   8   3       61.61       67.06      1.78 o 
   0   8   3      239.06      205.66      3.19 o 
   1   8   3     1339.87     1526.07     12.24 o 
   2   8   3      153.24      155.56      3.49 o 
   3   8   3      174.65      183.79      4.65 o 
   4   8   3      149.77      167.91      5.37 o 
   5   8   3      144.71      135.17      7.40 o 
   6   8   3       14.10        1.12      4.17 o 
  -7   9   3       14.90       21.80      6.31 o 
  -6   9   3        3.22        0.06      3.61 o 
  -5   9   3        1.59        2.20      3.06 o 
  -4   9   3      328.74      316.86      7.03 o 
  -3   9   3        9.86        8.51      2.73 o 
  -2   9   3      241.63      215.43      3.60 o 
  -1   9   3      104.67       80.87      4.72 o 
   0   9   3     1159.77     1219.05     11.02 o 
   1   9   3     1191.22     1048.45      8.90 o 
   2   9   3        1.55        0.01      1.34 o 
   3   9   3       68.33       70.25      3.43 o 
   4   9   3        3.77        4.55      3.14 o 
   5   9   3      213.52      259.35      7.04 o 
   6   9   3        0.35        0.60      4.27 o 
  -7  10   3        0.00        7.58      5.30 o 
  -6  10   3       23.72       30.72      5.23 o 
  -5  10   3        0.01        0.07      2.67 o 
  -4  10   3       34.43       35.39      5.54 o 
  -3  10   3       49.64       60.97      4.06 o 
  -2  10   3      122.48      115.13      4.95 o 
  -1  10   3      204.38      205.17      4.30 o 
   0  10   3        0.11        0.96      1.31 o 
   1  10   3     1272.21     1299.40      9.82 o 
   2  10   3     1016.68     1004.00     10.35 o 
   3  10   3        7.69       10.60      2.88 o 
   4  10   3        2.11        0.50      2.78 o 
   5  10   3       73.42       78.65      5.34 o 
   6  10   3        7.20        7.73      4.92 o 
  -6  11   3       22.51       16.42      5.42 o 
  -5  11   3       20.04       18.55      4.19 o 
  -4  11   3       13.08       12.77      3.33 o 
  -3  11   3       25.32       30.27      3.28 o 
  -2  11   3      252.54      308.63      7.75 o 
  -1  11   3     1071.03     1017.56      9.35 o 
   0  11   3        5.75        4.81      1.73 o 
   1  11   3      100.24      133.03      2.64 o 
   2  11   3      102.59      111.70      3.74 o 
   3  11   3       53.27       45.78      3.13 o 
   4  11   3      153.95      162.67      5.26 o 
   5  11   3      136.35      139.62      6.08 o 
   6  11   3        9.50        0.65      4.10 o 
  -6  12   3        1.90        5.19      4.99 o 
  -5  12   3      152.31      172.10      6.71 o 
  -4  12   3        0.34       -0.60      2.73 o 
  -3  12   3      561.92      587.82      8.23 o 
  -2  12   3      241.16      233.24      4.73 o 
  -1  12   3        5.15        2.37      1.75 o 
   0  12   3        7.75        5.95      1.40 o 
   1  12   3        2.67        3.12      1.88 o 
   2  12   3        0.50       -0.70      2.46 o 
   3  12   3        1.83        3.10      3.95 o 
   4  12   3       60.66       67.06      4.74 o 
   5  12   3      154.13      176.24      6.45 o 
   6  12   3        6.21        2.95      5.56 o 
  -6  13   3       24.94       19.57      8.49 o 
  -5  13   3        7.74        4.92      4.31 o 
  -4  13   3       24.55       18.58      3.64 o 
  -3  13   3      110.00      119.29      4.39 o 
  -2  13   3      718.08      674.47      7.74 o 
  -1  13   3       25.17       21.67      1.73 o 
   0  13   3       73.19       80.69      2.83 o 
   1  13   3        3.05        5.43      2.30 o 
   2  13   3       23.81       25.03      3.32 o 
   3  13   3       98.35      102.29      4.45 o 
   4  13   3        0.20       -0.11      2.89 o 
   5  13   3        6.39        1.90      4.06 o 
   6  13   3        4.42        4.62      4.75 o 
  -6  14   3        3.05        2.61      4.49 o 
  -5  14   3       34.95       22.53      7.93 o 
  -4  14   3        8.58        4.20      3.22 o 
  -3  14   3      194.16      193.01      5.28 o 
  -2  14   3       57.97       59.03      3.91 o 
  -1  14   3      226.86      236.51      4.04 o 
   0  14   3        6.95        4.26      1.62 o 
   1  14   3       17.14       19.96      2.34 o 
   2  14   3       10.32       10.99      2.41 o 
   3  14   3       59.50       70.99      5.26 o 
   4  14   3        9.74       10.01      4.57 o 
   5  14   3        0.83        5.86      4.82 o 
  -6  15   3        6.73        1.86      5.33 o 
  -5  15   3       26.26       19.44      8.19 o 
  -4  15   3      108.86      107.32      4.69 o 
  -3  15   3      324.50      326.55      6.90 o 
  -2  15   3      740.51      763.92     10.53 o 
  -1  15   3        4.76        4.65      1.97 o 
   0  15   3      165.28      185.17      4.51 o 
   1  15   3       26.57       29.16      4.65 o 
   2  15   3        0.00        0.37      2.39 o 
   3  15   3        0.02        0.26      3.46 o 
   4  15   3        0.39       -0.31      3.28 o 
   5  15   3       17.10       12.39      6.23 o 
  -5  16   3        2.48       -0.81      3.79 o 
  -4  16   3       11.36        8.43      3.62 o 
  -3  16   3        5.60        5.88      3.26 o 
  -2  16   3      385.72      406.16      8.11 o 
  -1  16   3        8.20       10.82      1.73 o 
   0  16   3        8.53       10.56      2.54 o 
   1  16   3       40.47       39.18      2.38 o 
   2  16   3       43.94       48.66      3.13 o 
   3  16   3      203.50      219.60      7.09 o 
   4  16   3       17.92       22.58      5.15 o 
   5  16   3       15.99       10.91      5.93 o 
  -5  17   3        0.69        2.50      4.20 o 
  -4  17   3       32.87       25.38      9.56 o 
  -3  17   3        2.76        1.36      2.70 o 
  -2  17   3       15.97       14.96      3.34 o 
  -1  17   3       26.27       33.09      4.11 o 
   0  17   3      165.83      139.58      3.68 o 
   1  17   3       69.77       66.67      3.05 o 
   2  17   3      133.58      130.62      4.55 o 
   3  17   3      117.59      111.27      4.87 o 
   4  17   3       28.50       22.00      5.81 o 
   5  17   3       11.74        8.66      5.49 o 
  -5  18   3        2.35       -0.75      3.97 o 
  -4  18   3       25.86       10.57      5.60 o 
  -3  18   3        0.29        0.64      3.22 o 
  -2  18   3        0.06       -1.61      2.72 o 
  -1  18   3        9.02        4.39      1.82 o 
   0  18   3        6.87        7.58      2.65 o 
   1  18   3       11.70        4.03      2.26 o 
   2  18   3        0.06        0.84      2.71 o 
   3  18   3        8.23        9.34      4.00 o 
   4  18   3       53.17       60.61      6.06 o 
  -4  19   3        1.72        1.64      3.55 o 
  -3  19   3        2.00        0.71      3.99 o 
  -2  19   3        5.75        4.36      5.11 o 
  -1  19   3       19.85       20.87      4.16 o 
   0  19   3        0.01       -2.48      2.69 o 
   1  19   3       85.66      102.72      4.02 o 
   2  19   3        0.01        1.12      2.54 o 
   3  19   3        0.35       -0.15      2.82 o 
   4  19   3        0.50       -0.79      3.16 o 
  -4  20   3        1.33       -2.24      5.00 o 
  -3  20   3        1.38       -1.07      3.78 o 
  -2  20   3        2.07       -3.24      3.30 o 
  -1  20   3        0.06       -0.65      2.86 o 
   0  20   3       32.26       24.36      3.95 o 
   1  20   3       20.90       17.74      2.72 o 
   2  20   3       27.69       25.45      3.64 o 
   3  20   3       25.49       27.84      4.61 o 
   4  20   3        5.18        6.20      4.54 o 
  -3  21   3       16.08       10.58      6.21 o 
  -2  21   3       27.63       12.53      4.48 o 
  -1  21   3       18.98       10.60      5.82 o 
   0  21   3        2.15        1.65      2.36 o 
   1  21   3       34.18       30.57      4.71 o 
   2  21   3        5.35        3.38      2.70 o 
   3  21   3        1.51        4.85      4.65 o 
  -3  22   3       34.64       55.91      5.02 o 
  -2  22   3        4.56        2.24      3.97 o 
  -1  22   3        6.36        1.51      3.28 o 
   0  22   3        0.04       -0.67      3.36 o 
   1  22   3        4.91        7.63      4.03 o 
   2  22   3       13.25       14.85      3.51 o 
   3  22   3       24.36       28.08      4.77 o 
  -2  23   3        3.48        8.48      6.55 o 
  -1  23   3        7.01        2.41      4.01 o 
   0  23   3        0.40        3.18      3.56 o 
   1  23   3       62.39       68.33     13.15 o 
   2  23   3        2.11        6.15      4.47 o 
  -1  24   3        0.18       -0.36      3.28 o 
   0  24   3       19.12       12.99      5.57 o 
   1  24   3        0.52        0.96      5.16 o 
  -7   0   4       47.95       67.38     10.30 o 
  -6   0   4       51.38       82.79     13.27 o 
  -5   0   4       41.62       43.06      7.14 o 
  -4   0   4       22.63       20.30      5.27 o 
  -3   0   4      242.46      259.46      6.85 o 
  -2   0   4     4146.19     4313.81     46.09 o 
  -1   0   4       18.47       18.92      2.80 o 
   0   0   4     3267.73     2870.48     19.32 o 
   1   0   4     7231.10     6798.67     54.80 o 
   2   0   4     4533.33     4273.41     51.55 o 
   3   0   4     1224.26     1169.04     17.64 o 
   4   0   4       67.84       66.33      7.13 o 
   5   0   4       27.98       25.49      6.21 o 
   6   0   4        4.21        3.67      6.18 o 
   7   0   4        0.39        4.95      6.41 o 
  -6   1   4       32.96       26.57      7.94 o 
  -5   1   4       19.33       23.69      5.96 o 
  -4   1   4      213.20      210.32      5.80 o 
  -3   1   4       38.00       49.50      3.08 o 
  -2   1   4      248.75      227.40      3.97 o 
  -1   1   4       78.47       54.00      2.60 o 
   0   1   4     1412.38     1318.84      6.60 o 
   1   1   4    14060.18    13370.79     76.49 o 
   2   1   4      275.46      312.61      4.16 o 
   3   1   4       55.94       41.31      3.24 o 
   4   1   4        6.12       12.44      3.72 o 
   5   1   4       75.93       88.24      5.67 o 
   6   1   4        0.00       -2.40      3.84 o 
   7   1   4       25.54       14.26      7.14 o 
  -7   2   4       14.13       12.46      8.33 o 
  -6   2   4       58.44       73.53      9.38 o 
  -5   2   4        0.80        5.28      4.12 o 
  -4   2   4      298.38      292.31     11.33 o 
  -3   2   4      861.84      803.01      9.28 o 
  -2   2   4      332.29      351.81      4.63 o 
  -1   2   4     7183.25     7196.32     49.90 o 
   0   2   4     3896.75     3583.57     17.83 o 
   1   2   4      834.02      993.60      6.85 o 
   2   2   4     1239.62     1452.89     11.42 o 
   3   2   4        1.63        3.01      2.00 o 
   4   2   4       11.80        8.52      3.04 o 
   5   2   4        4.84        8.35      3.73 o 
   6   2   4        0.69        0.16      3.74 o 
   7   2   4        3.85       -2.21      5.07 o 
  -7   3   4       16.93       18.11     13.85 o 
  -6   3   4      214.58      248.47      9.70 o 
  -5   3   4        2.42        3.28      4.20 o 
  -4   3   4       13.74       24.79      4.51 o 
  -3   3   4      400.33      429.32      6.62 o 
  -2   3   4     1207.42     1273.04     11.70 o 
  -1   3   4     7411.28     7530.41     59.79 o 
   0   3   4       88.06       89.34      1.80 o 
   1   3   4       27.90       60.12      1.51 o 
   2   3   4     3096.18     2914.00     20.93 o 
   3   3   4       19.45       28.63      4.16 o 
   4   3   4      153.13      151.52      5.67 o 
   5   3   4        5.02        8.49      3.60 o 
   6   3   4        2.13       -2.42      4.15 o 
   7   3   4        0.75        4.09      5.65 o 
  -7   4   4        0.20        2.75      5.87 o 
  -6   4   4       29.06       31.64      7.49 o 
  -5   4   4       93.89      104.16      5.61 o 
  -4   4   4        3.89        7.48      3.67 o 
  -3   4   4        0.63       -0.58      2.30 o 
  -2   4   4      225.66      219.50      3.71 o 
  -1   4   4     1326.73     1139.01     10.23 o 
   0   4   4      700.67      640.92      6.56 o 
   1   4   4       72.67       55.15      1.70 o 
   2   4   4      135.57      146.11      3.20 o 
   3   4   4       21.65       30.65      2.71 o 
   4   4   4       55.69       55.22      4.18 o 
   5   4   4       13.52        9.72      3.78 o 
   6   4   4       18.79       12.77      7.89 o 
   7   4   4        0.02        1.20      6.41 o 
  -7   5   4        9.23       20.58      7.97 o 
  -6   5   4        1.22        1.52      4.46 o 
  -5   5   4        0.30        4.05      4.19 o 
  -4   5   4       68.87       84.48      5.38 o 
  -3   5   4       39.76       32.19      3.48 o 
  -2   5   4     2045.55     2251.71     18.56 o 
  -1   5   4     2174.56     1875.87     28.93 o 
   0   5   4     3947.93     3690.20     24.97 o 
   1   5   4       15.88        7.55      1.24 o 
   2   5   4       57.07       47.37      2.22 o 
   3   5   4       29.86       35.41      2.88 o 
   4   5   4       70.97       68.44      4.50 o 
   5   5   4      130.69      141.05     13.90 o 
   6   5   4        0.11        0.24      4.33 o 
   7   5   4        2.25        4.30      7.47 o 
  -7   6   4       10.65       -0.48      4.87 o 
  -6   6   4      129.17      128.31      8.41 o 
  -5   6   4       86.44       86.36      5.83 o 
  -4   6   4      156.30      159.36      5.38 o 
  -3   6   4      106.23      135.40      4.32 o 
  -2   6   4       73.77       86.60      4.09 o 
  -1   6   4     2702.63     2503.89     63.18 o 
   0   6   4      159.38      143.23      4.93 o 
   1   6   4     3366.56     3378.90     25.44 o 
   2   6   4      709.93      659.97      6.86 o 
   3   6   4       60.53       70.44      4.18 o 
   4   6   4       78.18       84.96      4.24 o 
   5   6   4       21.05       22.25      4.85 o 
   6   6   4        0.36       -0.62      4.87 o 
   7   6   4        7.91       -0.46      5.08 o 
  -7   7   4        9.63        8.01      7.05 o 
  -6   7   4        1.50        2.90      4.99 o 
  -5   7   4        8.54       10.51      4.89 o 
  -4   7   4       83.82       92.89      4.69 o 
  -3   7   4      107.04      114.27      5.36 o 
  -2   7   4     2016.78     2204.87     21.89 o 
  -1   7   4     1245.15     1256.78     12.19 o 
   0   7   4        8.84        6.03      1.57 o 
   1   7   4        1.00        1.64      1.41 o 
   2   7   4      456.02      501.00      5.21 o 
   3   7   4       12.86       14.96      2.97 o 
   4   7   4       59.65       66.24      4.70 o 
   5   7   4        2.56        1.79      3.76 o 
   6   7   4        8.98        2.84      4.79 o 
  -7   8   4        0.06       -1.86      4.29 o 
  -6   8   4       29.83       43.03      7.18 o 
  -5   8   4      112.94      109.83      5.82 o 
  -4   8   4      107.50       98.70      6.37 o 
  -3   8   4       20.93       12.85      2.32 o 
  -2   8   4      707.20      696.81      7.46 o 
  -1   8   4      810.05      804.74      9.05 o 
   0   8   4        2.93        0.60      1.54 o 
   1   8   4     2931.45     3051.31     21.76 o 
   2   8   4        0.64        5.10      1.79 o 
   3   8   4      171.59      187.54      4.48 o 
   4   8   4       55.56       58.12      3.87 o 
   5   8   4        6.37        6.33      4.08 o 
   6   8   4        0.99        1.05      4.15 o 
  -7   9   4        6.10        4.55      5.29 o 
  -6   9   4        0.65       -1.13      3.93 o 
  -5   9   4       25.41       23.79      3.93 o 
  -4   9   4       38.04       31.72      4.56 o 
  -3   9   4        0.62       -1.07      1.84 o 
  -2   9   4      391.42      365.36      5.37 o 
  -1   9   4        2.15        6.04      1.93 o 
   0   9   4       71.72       69.75      1.63 o 
   1   9   4        2.94        3.36      1.74 o 
   2   9   4        6.89        9.42      2.25 o 
   3   9   4      150.17      145.92      4.36 o 
   4   9   4       76.80       98.34      5.75 o 
   5   9   4        2.69        3.81      4.22 o 
   6   9   4       22.73        0.25      3.96 o 
  -7  10   4        3.39       -1.57      5.47 o 
  -6  10   4       11.87       13.27      4.94 o 
  -5  10   4       16.27       15.85      4.56 o 
  -4  10   4        1.30        0.80      2.28 o 
  -3  10   4      531.47      515.59      7.37 o 
  -2  10   4      126.01      143.44      3.39 o 
  -1  10   4        4.79        0.26      1.70 o 
   0  10   4     1988.56     2017.68     15.76 o 
   1  10   4      894.88      916.46      7.70 o 
   2  10   4        4.21       11.72      2.69 o 
   3  10   4        0.00       -0.48      2.29 o 
   4  10   4       71.34       81.98      4.38 o 
   5  10   4      221.23      261.35      7.70 o 
   6  10   4       12.47       -0.40      4.28 o 
  -6  11   4       16.75       22.05      5.19 o 
  -5  11   4        0.03        0.56      3.43 o 
  -4  11   4       12.85       13.44      3.81 o 
  -3  11   4      128.32      128.11      4.29 o 
  -2  11   4       57.10       60.90      2.66 o 
  -1  11   4       14.97       14.01      2.67 o 
   0  11   4       87.26       83.42      2.48 o 
   1  11   4       23.78       18.08      1.79 o 
   2  11   4      125.65      120.46      4.02 o 
   3  11   4       55.32       63.69      3.37 o 
   4  11   4       64.48       83.93      4.96 o 
   5  11   4        0.12        3.59      3.90 o 
   6  11   4        3.26        7.61      5.41 o 
  -6  12   4       11.11       11.74      4.32 o 
  -5  12   4       45.73       52.42      4.73 o 
  -4  12   4      120.67      121.05      6.78 o 
  -3  12   4      817.11      821.35      9.90 o 
  -2  12   4        1.87        1.98      2.08 o 
  -1  12   4        8.45        8.86      2.23 o 
   0  12   4        0.03        0.69      1.36 o 
   1  12   4      279.58      307.15      4.04 o 
   2  12   4        1.06        1.37      2.35 o 
   3  12   4       80.62       85.43      5.70 o 
   4  12   4       90.66       91.25      5.36 o 
   5  12   4        7.33       10.55      4.06 o 
   6  12   4        0.41        0.95      4.92 o 
  -6  13   4        0.89        2.77      4.51 o 
  -5  13   4       12.15        5.74      4.32 o 
  -4  13   4        3.87        7.12      2.99 o 
  -3  13   4       51.24       56.40      3.66 o 
  -2  13   4      375.10      352.55      5.27 o 
  -1  13   4      322.92      322.46      5.47 o 
   0  13   4      176.28      190.68      4.40 o 
   1  13   4        2.71        0.71      2.05 o 
   2  13   4        0.64       -2.07      2.58 o 
   3  13   4       26.68       30.73      3.78 o 
   4  13   4        2.83        7.55      3.94 o 
   5  13   4        1.72        3.36      4.55 o 
   6  13   4        0.46        3.47      4.40 o 
  -6  14   4       20.39        7.71      6.23 o 
  -5  14   4       37.22       35.05     13.75 o 
  -4  14   4       11.51       11.42      3.19 o 
  -3  14   4      180.27      163.17      5.04 o 
  -2  14   4      356.03      338.89      6.69 o 
  -1  14   4       46.26       46.71      4.01 o 
   0  14   4        1.48        1.53      1.56 o 
   1  14   4        2.21       -2.05      2.05 o 
   2  14   4      175.41      178.22      3.74 o 
   3  14   4        3.03        5.91      4.17 o 
   4  14   4        2.10       -0.71      3.59 o 
   5  14   4        5.24        3.54      3.95 o 
  -6  15   4        0.79       -4.13      5.17 o 
  -5  15   4       17.35        7.79      4.52 o 
  -4  15   4        3.10        4.21      3.24 o 
  -3  15   4       78.42       77.64      4.18 o 
  -2  15   4       51.85       41.90      3.59 o 
  -1  15   4       21.62       22.31      3.07 o 
   0  15   4       10.71        9.15      2.02 o 
   1  15   4       10.40       13.31      2.69 o 
   2  15   4       33.12       34.65      2.78 o 
   3  15   4        2.08       -0.08      3.57 o 
   4  15   4       34.01       36.84      5.06 o 
   5  15   4       11.32        3.78      5.29 o 
  -5  16   4       10.35        4.34      4.23 o 
  -4  16   4       13.92        9.68      4.35 o 
  -3  16   4       14.24       12.67      2.62 o 
  -2  16   4        7.84        9.94      3.68 o 
  -1  16   4      248.99      248.35      8.31 o 
   0  16   4      167.38      177.98      3.85 o 
   1  16   4      112.02      116.80      4.54 o 
   2  16   4        0.83       -1.77      2.42 o 
   3  16   4      238.93      246.32      7.27 o 
   4  16   4       16.03       19.73      6.55 o 
   5  16   4        7.47        6.11      5.08 o 
  -5  17   4        0.36        1.66      3.55 o 
  -4  17   4       11.27        5.60      4.18 o 
  -3  17   4        0.10        1.35      2.08 o 
  -2  17   4        1.01        3.10      2.86 o 
  -1  17   4       17.52       19.86      3.60 o 
   0  17   4        7.15        9.92      2.42 o 
   1  17   4        0.43       -2.10      2.20 o 
   2  17   4        0.33       -0.96      2.88 o 
   3  17   4      107.50      124.24      5.46 o 
   4  17   4       36.02       27.85      5.59 o 
   5  17   4        0.43        2.48      4.58 o 
  -5  18   4        0.93        0.63      3.35 o 
  -4  18   4       14.25        5.17      3.94 o 
  -3  18   4       12.32       15.72      5.95 o 
  -2  18   4       10.41       11.54      2.97 o 
  -1  18   4        0.23        3.12      3.60 o 
   0  18   4      167.58      170.26      4.21 o 
   1  18   4       45.23       39.46      5.64 o 
   2  18   4        0.75        3.63      3.17 o 
   3  18   4       10.46       18.31      3.93 o 
   4  18   4        0.02        2.36      4.14 o 
  -4  19   4        0.30       -1.71      3.90 o 
  -3  19   4        9.58        3.76      4.09 o 
  -2  19   4       19.58       16.53      4.20 o 
  -1  19   4       35.63       32.21      4.47 o 
   0  19   4        0.01        1.52      1.61 o 
   1  19   4       27.53       39.73      3.70 o 
   2  19   4        0.00        1.73      3.67 o 
   3  19   4        9.16       12.89      3.84 o 
   4  19   4        0.59        0.74      3.20 o 
  -4  20   4        0.02       -0.92      4.22 o 
  -3  20   4        0.55        1.41      3.73 o 
  -2  20   4        4.75        7.31      3.16 o 
  -1  20   4        1.75        4.40      3.27 o 
   0  20   4       11.53        8.57      2.44 o 
   1  20   4       60.48       57.65      3.66 o 
   2  20   4       30.83       34.23      4.06 o 
   3  20   4       27.55       19.59      4.36 o 
  -3  21   4        8.46        0.08      3.41 o 
  -2  21   4        6.78        1.74      3.49 o 
  -1  21   4       11.05        6.66      4.28 o 
   0  21   4        0.03       -0.03      2.85 o 
   1  21   4        0.67       -2.82      3.66 o 
   2  21   4       19.37       19.08      3.63 o 
   3  21   4        3.21        1.23      4.02 o 
  -3  22   4        5.22        2.57      3.78 o 
  -2  22   4       40.45       58.07      9.68 o 
  -1  22   4        0.70        2.54      3.67 o 
   0  22   4        5.17        5.12      4.21 o 
   1  22   4        0.35       -2.89      3.08 o 
   2  22   4        1.35        0.01      2.84 o 
  -2  23   4       46.51       46.57     15.81 o 
  -1  23   4       29.49       43.45     12.60 o 
   0  23   4        0.20        0.56      3.37 o 
   1  23   4        0.01        2.01      4.05 o 
   2  23   4       15.40       13.30      4.19 o 
  -1  24   4       12.61        4.17      5.81 o 
   0  24   4        1.09       -1.33      3.29 o 
  -7   1   5        0.09       -8.00     11.65 o 
  -5   1   5       20.72       27.14      5.52 o 
  -4   1   5      305.55      289.06      9.31 o 
  -3   1   5        9.35        3.33      2.72 o 
  -2   1   5       29.76       21.84      2.23 o 
  -1   1   5      321.41      295.60      3.65 o 
   0   1   5     1411.52     1267.99      7.52 o 
   1   1   5     5033.57     4591.86     24.83 o 
   2   1   5     1536.88     1539.17     10.84 o 
   3   1   5       81.61      117.09      4.10 o 
   4   1   5      241.35      285.28      6.33 o 
   5   1   5       25.66       27.36      4.53 o 
   6   1   5        3.29        2.53      3.95 o 
   7   1   5       10.70        5.69      5.99 o 
  -7   2   5        0.08       -2.34      7.84 o 
  -6   2   5      293.95      344.95     10.06 o 
  -5   2   5      168.03      192.26      9.54 o 
  -4   2   5      131.56      123.87      4.90 o 
  -3   2   5       22.36       23.65      2.71 o 
  -2   2   5       14.16        8.49      1.96 o 
  -1   2   5     6965.95     6854.94     54.35 o 
   0   2   5     1104.48     1043.87      6.14 o 
   1   2   5     9137.66     9230.43     49.43 o 
   2   2   5     2767.86     2714.79     19.58 o 
   3   2   5      766.54      851.89      9.06 o 
   4   2   5       28.27       35.14      3.93 o 
   5   2   5      129.09      138.04      5.55 o 
   6   2   5       21.31       11.58      5.90 o 
   7   2   5        6.07        5.63      4.91 o 
  -7   3   5       15.95       14.78     10.29 o 
  -6   3   5        9.85       15.27      7.82 o 
  -5   3   5       98.41      101.94      5.78 o 
  -4   3   5       24.53       31.41      4.57 o 
  -3   3   5      135.84      171.65      4.43 o 
  -2   3   5      776.93      759.28      7.85 o 
  -1   3   5      106.90       75.38      2.23 o 
   0   3   5      544.77      559.53      4.43 o 
   1   3   5     1933.70     1849.64     10.81 o 
   2   3   5      662.95      738.94      7.25 o 
   3   3   5        5.20        3.63      2.46 o 
   4   3   5       12.06       10.67      3.06 o 
   5   3   5       42.82       50.43      5.49 o 
   6   3   5        1.51       -0.85      4.92 o 
   7   3   5        0.66       -0.19      4.00 o 
  -7   4   5        0.37        5.99      8.44 o 
  -6   4   5       88.73       91.54      7.89 o 
  -5   4   5       23.28       23.73      4.99 o 
  -4   4   5       78.12       82.04      4.93 o 
  -3   4   5        0.00        2.18      2.51 o 
  -2   4   5     1337.38     1444.72     13.07 o 
  -1   4   5     2539.04     2498.20     20.56 o 
   0   4   5      641.54      574.09      5.08 o 
   1   4   5      138.98      138.17      2.15 o 
   2   4   5       18.57       44.10      2.73 o 
   3   4   5       92.38       89.07      3.33 o 
   4   4   5       18.13       17.11      3.48 o 
   5   4   5      154.34      159.51      7.28 o 
   6   4   5        1.77        0.69      3.90 o 
   7   4   5       14.12        8.90      6.14 o 
  -7   5   5        1.08        2.02      5.77 o 
  -6   5   5        0.13       -0.70     13.12 o 
  -5   5   5      122.92      127.42      5.95 o 
  -4   5   5       48.30       49.09      5.18 o 
  -3   5   5      510.68      573.34      7.81 o 
  -2   5   5       76.91       90.84      2.84 o 
  -1   5   5      384.49      431.03      6.26 o 
   0   5   5      263.09      214.28      2.75 o 
   1   5   5     1000.83      814.82      6.79 o 
   2   5   5        1.05       -0.94      1.63 o 
   3   5   5        0.76       -0.19      2.18 o 
   4   5   5       90.25       96.10      4.18 o 
   5   5   5       73.50       69.17      5.09 o 
   6   5   5       10.72        5.84      4.51 o 
   7   5   5       16.99        9.76      6.87 o 
  -7   6   5        4.05       -0.68      6.10 o 
  -6   6   5       44.40       55.29      6.07 o 
  -5   6   5       26.18       28.08      4.61 o 
  -4   6   5       16.08       18.51      5.16 o 
  -3   6   5      186.32      173.35      5.82 o 
  -2   6   5      130.72      146.41      4.31 o 
  -1   6   5     1122.18     1155.90     12.46 o 
   0   6   5      106.99      116.10      1.33 o 
   1   6   5      540.67      621.42      5.16 o 
   2   6   5      893.03     1083.52      8.71 o 
   3   6   5        3.65        1.97      2.46 o 
   4   6   5      112.85      122.25      5.48 o 
   5   6   5       28.11       28.17      4.38 o 
   6   6   5        2.28        0.08      4.82 o 
  -7   7   5       42.88       51.44      7.66 o 
  -6   7   5      142.09      164.51      7.52 o 
  -5   7   5      150.74      132.68      7.06 o 
  -4   7   5        0.03       -0.73      3.21 o 
  -3   7   5       41.45       48.81      4.21 o 
  -2   7   5      115.34      117.10      3.33 o 
  -1   7   5     1116.32     1073.46     10.47 o 
   0   7   5      557.83      557.42      5.57 o 
   1   7   5       15.40        2.36      1.56 o 
   2   7   5       60.56       53.72      2.58 o 
   3   7   5       34.43       48.14      3.01 o 
   4   7   5      343.56      348.64      8.60 o 
   5   7   5        3.85        1.98      3.54 o 
   6   7   5        2.64       -1.61      4.10 o 
  -7   8   5        9.76       11.89      5.87 o 
  -6   8   5       65.70       68.88      7.59 o 
  -5   8   5      140.56      139.77      7.68 o 
  -4   8   5       10.93       18.39      4.11 o 
  -3   8   5       73.05       66.35      3.49 o 
  -2   8   5      346.02      385.86      6.50 o 
  -1   8   5       36.58       26.39      2.35 o 
   0   8   5       39.27       39.03      2.24 o 
   1   8   5     2400.84     2349.32     17.29 o 
   2   8   5     1048.03     1119.19      9.57 o 
   3   8   5      141.45      144.00      4.35 o 
   4   8   5       23.59       28.74      4.24 o 
   5   8   5        0.06        2.88      3.92 o 
   6   8   5        0.15       -0.07      3.36 o 
  -7   9   5       10.32       13.74      5.40 o 
  -6   9   5       53.69       60.05      5.38 o 
  -5   9   5        4.69        3.62      3.34 o 
  -4   9   5       17.96        9.52      2.92 o 
  -3   9   5       31.34       27.96      2.96 o 
  -2   9   5        0.92        2.66      1.30 o 
  -1   9   5      293.35      263.94      4.38 o 
   0   9   5       83.72       91.53      1.63 o 
   1   9   5      486.56      447.60      5.27 o 
   2   9   5        7.52        4.81      1.84 o 
   3   9   5       39.39       47.05      3.70 o 
   4   9   5      208.20      218.65      5.34 o 
   5   9   5       20.00       17.44      8.10 o 
   6   9   5       11.17        0.39      4.48 o 
  -7  10   5        1.09        1.37      5.10 o 
  -6  10   5       44.41       47.47      5.92 o 
  -5  10   5        0.01        0.37      2.88 o 
  -4  10   5       36.83       43.09      4.47 o 
  -3  10   5       86.29       95.35      3.77 o 
  -2  10   5       29.30       37.01      2.14 o 
  -1  10   5       14.88       16.30      1.80 o 
   0  10   5       15.68       23.30      3.64 o 
   1  10   5      229.18      188.28      3.27 o 
   2  10   5      203.60      193.60      4.37 o 
   3  10   5      115.42      128.67      4.04 o 
   4  10   5      158.35      188.57      5.83 o 
   5  10   5        4.38        4.81      3.76 o 
   6  10   5        0.35        0.87      3.93 o 
  -6  11   5        0.03       -1.63      4.08 o 
  -5  11   5        0.78        0.50      3.19 o 
  -4  11   5       69.51       80.59      4.89 o 
  -3  11   5       51.28       54.64      2.89 o 
  -2  11   5       45.11       55.67      3.52 o 
  -1  11   5      228.61      191.36      4.30 o 
   0  11   5       33.44       25.63      1.94 o 
   1  11   5      697.62      701.93      7.94 o 
   2  11   5       26.46       38.03      2.80 o 
   3  11   5        0.09       -2.59      2.59 o 
   4  11   5      111.94      111.16      5.28 o 
   5  11   5       10.20        2.54      4.04 o 
   6  11   5        6.23       -0.55      4.05 o 
  -6  12   5        2.40       -3.08      4.10 o 
  -5  12   5       32.57       33.96      4.69 o 
  -4  12   5       16.15       20.48      4.01 o 
  -3  12   5      105.50      112.98      5.10 o 
  -2  12   5      278.30      280.92      4.40 o 
  -1  12   5      176.63      189.15      4.41 o 
   0  12   5       16.60       17.61      1.36 o 
   1  12   5       61.80       63.70      2.93 o 
   2  12   5       67.53       75.27      3.28 o 
   3  12   5        2.50        6.27      3.14 o 
   4  12   5        0.04        0.43      2.61 o 
   5  12   5        3.28        4.08      3.78 o 
   6  12   5        6.75        3.72      4.85 o 
  -6  13   5       17.06       10.28      5.97 o 
  -5  13   5        0.07       -2.68      3.74 o 
  -4  13   5       24.12       25.73      3.66 o 
  -3  13   5      849.17      869.68     11.02 o 
  -2  13   5       76.96       79.72      6.30 o 
  -1  13   5     1293.26     1301.05     18.53 o 
   0  13   5        2.33        2.26      0.88 o 
   1  13   5       36.33       45.74      2.60 o 
   2  13   5       53.93       62.73      3.57 o 
   3  13   5        0.45        2.65      3.21 o 
   4  13   5       35.78       40.24      3.87 o 
   5  13   5       26.37       40.25      8.28 o 
  -6  14   5        5.59        5.89      5.21 o 
  -5  14   5       32.81       12.13      9.21 o 
  -4  14   5       48.46       44.79      4.73 o 
  -3  14   5       13.82       16.12      3.11 o 
  -2  14   5     1307.58     1270.61     17.03 o 
  -1  14   5        6.30        7.91      2.64 o 
   0  14   5        6.76        5.39      1.51 o 
   1  14   5       93.66      100.51      3.77 o 
   2  14   5      336.01      365.56      5.17 o 
   3  14   5        1.04       -1.44      3.22 o 
   4  14   5        6.92        8.88      4.34 o 
   5  14   5        3.65        2.37      3.65 o 
  -6  15   5        0.02        1.94      4.42 o 
  -5  15   5        0.02       -0.73      3.45 o 
  -4  15   5        0.10       -0.91      2.68 o 
  -3  15   5      343.54      327.34      7.25 o 
  -2  15   5      290.58      331.45      6.72 o 
  -1  15   5      204.74      204.38      4.80 o 
   0  15   5       29.25       32.53      2.21 o 
   1  15   5      466.70      502.87      8.97 o 
   2  15   5       30.05       34.49      2.95 o 
   3  15   5      148.80      150.17      6.29 o 
   4  15   5        0.91        2.19      3.92 o 
   5  15   5        3.00        2.64      4.67 o 
  -5  16   5        0.59        1.53      3.64 o 
  -4  16   5        0.30       -1.70      3.15 o 
  -3  16   5       41.42       39.07      3.50 o 
  -2  16   5       60.52       49.53      4.23 o 
  -1  16   5       64.27       65.09      4.48 o 
   0  16   5      128.44      122.27      3.19 o 
   1  16   5      266.97      263.46      5.68 o 
   2  16   5       15.27       11.92      2.88 o 
   3  16   5        8.37        3.88      2.91 o 
   4  16   5       17.90       21.63      4.49 o 
   5  16   5       12.54       15.10      6.66 o 
  -5  17   5        0.20       -1.29      3.38 o 
  -4  17   5        0.45       -0.37      2.94 o 
  -3  17   5       49.46       46.58      4.53 o 
  -2  17   5       73.44       62.55      4.20 o 
  -1  17   5       50.07       51.35      4.02 o 
   0  17   5       56.43       44.63      1.79 o 
   1  17   5       35.45       26.49      2.46 o 
   2  17   5        5.56        3.53      3.22 o 
   3  17   5        1.89        1.06      2.52 o 
   4  17   5       11.77       10.31      4.27 o 
  -5  18   5        0.05        2.19      5.84 o 
  -4  18   5        1.69        0.67      2.25 o 
  -3  18   5       25.11       28.60      4.13 o 
  -2  18   5       17.23       16.15      3.48 o 
  -1  18   5       20.65       17.07      3.64 o 
   0  18   5       55.56       47.43      4.45 o 
   1  18   5      119.03      126.25      4.29 o 
   2  18   5       37.45       38.66      3.24 o 
   3  18   5       17.81       21.59      4.19 o 
   4  18   5        2.49        8.23      5.34 o 
  -4  19   5        2.65        2.20      4.01 o 
  -3  19   5        2.24        1.22      4.07 o 
  -2  19   5        2.12       -0.83      3.15 o 
  -1  19   5        2.83       -1.02      3.03 o 
   0  19   5        5.98        5.98      1.75 o 
   1  19   5       18.88       21.29      2.84 o 
   2  19   5        7.90       10.51      3.71 o 
   3  19   5        5.95        3.38      3.75 o 
   4  19   5        2.04        6.17      3.95 o 
  -4  20   5       11.48        5.05      4.48 o 
  -3  20   5        7.57        4.39      3.84 o 
  -2  20   5        0.76        0.70      2.95 o 
  -1  20   5        0.26        4.82      3.72 o 
   0  20   5        0.68        0.72      2.78 o 
   1  20   5       17.37       10.50      2.79 o 
   2  20   5       15.45       20.91      3.59 o 
   3  20   5       41.71       41.84      5.23 o 
  -3  21   5       13.65       11.78      4.10 o 
  -2  21   5        1.92        2.04      3.29 o 
  -1  21   5        5.61        1.50      3.62 o 
   0  21   5        7.57        4.29      3.32 o 
   1  21   5       32.58       32.36      4.77 o 
   2  21   5        4.49        4.33      2.96 o 
   3  21   5        0.08        0.42      3.37 o 
  -3  22   5       52.04       82.26      5.95 o 
  -2  22   5        6.07        1.66      4.54 o 
  -1  22   5        3.26        2.50      4.68 o 
   0  22   5        1.58        2.46      3.70 o 
   1  22   5        0.99       -1.42      3.34 o 
   2  22   5        9.25       10.75      4.14 o 
  -2  23   5        1.27        4.61      7.19 o 
  -1  23   5        0.54       -0.05      3.59 o 
   0  23   5        6.89        7.79      4.09 o 
   1  23   5        4.67        5.69      3.42 o 
  -6   0   6      238.77      293.36     17.54 o 
  -5   0   6        0.01       -1.90      7.75 o 
  -4   0   6       63.73       92.71      6.48 o 
  -3   0   6        2.04        4.34      3.77 o 
  -2   0   6     1848.32     1850.63     22.18 o 
  -1   0   6     3596.53     2986.37     30.10 o 
   0   0   6        4.57        1.73      1.07 o 
   1   0   6       58.40      103.21      2.50 o 
   2   0   6        0.43       10.22      3.82 o 
   3   0   6       84.71      112.37      4.39 o 
   4   0   6      340.26      347.35      8.77 o 
   5   0   6      219.81      262.61      8.32 o 
   6   0   6       17.91        5.38      5.47 o 
   7   0   6        0.39        3.91      7.02 o 
  -7   1   6        0.91       -2.40      7.45 o 
  -6   1   6       10.73       11.58      5.82 o 
  -5   1   6      552.09      582.79     12.04 o 
  -4   1   6      276.94      275.52      8.50 o 
  -3   1   6       84.14       76.50      3.84 o 
  -2   1   6       59.25       70.13      2.70 o 
  -1   1   6      249.40      280.53      4.25 o 
   0   1   6     3268.51     3224.31     17.08 o 
   1   1   6     1120.29      955.17      6.28 o 
   2   1   6      889.74      842.93      8.36 o 
   3   1   6       29.12       29.10      2.38 o 
   4   1   6      305.68      280.54      5.68 o 
   5   1   6      246.40      257.66      6.72 o 
   6   1   6       13.97        5.57      4.57 o 
   7   1   6        4.94       -1.91      4.83 o 
  -7   2   6        1.85       10.07     11.79 o 
  -6   2   6      243.29      248.65     11.89 o 
  -5   2   6        0.88        3.10      4.16 o 
  -4   2   6       44.36       38.59      4.33 o 
  -3   2   6      404.35      380.13      6.12 o 
  -2   2   6     1108.21     1102.22     10.23 o 
  -1   2   6      225.57      275.36      4.04 o 
   0   2   6       74.69       84.98      2.21 o 
   1   2   6     2482.72     2244.96     14.73 o 
   2   2   6      964.45     1080.37      8.54 o 
   3   2   6      245.00      272.57      5.38 o 
   4   2   6       10.89        6.71      3.19 o 
   5   2   6        1.14        4.88      3.53 o 
   6   2   6        0.31       -0.40      3.34 o 
   7   2   6        0.00       -3.59      4.66 o 
  -7   3   6       23.85       21.88      7.84 o 
  -6   3   6        2.07        5.01      5.36 o 
  -5   3   6      587.09      612.81     20.50 o 
  -4   3   6       94.60       89.99      4.96 o 
  -3   3   6      196.36      271.38      5.11 o 
  -2   3   6     2350.32     2413.92     19.33 o 
  -1   3   6      489.35      421.62      5.03 o 
   0   3   6      330.28      326.28      3.64 o 
   1   3   6       14.18       48.00      2.86 o 
   2   3   6     1432.87     1511.67     12.35 o 
   3   3   6      193.89      215.98      6.05 o 
   4   3   6       53.19       46.08      3.87 o 
   5   3   6       84.63       85.40      5.06 o 
   6   3   6       20.78       30.41     11.50 o 
  -7   4   6        0.53        0.70      6.00 o 
  -6   4   6       32.72       42.64     10.07 o 
  -5   4   6      272.22      299.09      7.77 o 
  -4   4   6       67.69       64.26      5.65 o 
  -3   4   6      150.74      178.07      4.47 o 
  -2   4   6     2819.90     3122.37     24.44 o 
  -1   4   6      381.78      373.19      4.41 o 
   0   4   6      530.04      490.99      3.93 o 
   1   4   6      900.62     1069.96      7.62 o 
   2   4   6      826.99      823.30      7.69 o 
   3   4   6        8.38       11.35      2.52 o 
   4   4   6       40.50       46.17      4.21 o 
   5   4   6        0.00        3.55      3.78 o 
   6   4   6        9.70        6.52      4.53 o 
  -7   5   6       12.27       21.92      9.97 o 
  -6   5   6        1.25        0.65      5.65 o 
  -5   5   6       11.44        6.51      4.07 o 
  -4   5   6        0.19        0.55      4.19 o 
  -3   5   6     1727.76     1671.67     15.80 o 
  -2   5   6       78.55       92.11      6.73 o 
  -1   5   6     6005.22     6103.83     57.73 o 
   0   5   6      345.56      365.70      3.61 o 
   1   5   6     1548.24     1503.53      9.24 o 
   2   5   6      730.70      735.67      6.74 o 
   3   5   6      359.27      332.73     10.59 o 
   4   5   6        4.12        3.48      3.23 o 
   5   5   6        2.87        3.83      3.64 o 
   6   5   6        1.92       -0.80      5.01 o 
  -7   6   6        3.57        4.94      8.76 o 
  -6   6   6       17.96       14.55      6.45 o 
  -5   6   6      104.56       95.24      6.86 o 
  -4   6   6       29.22       24.64      4.11 o 
  -3   6   6        8.58       11.70      2.65 o 
  -2   6   6      299.69      264.52      5.04 o 
  -1   6   6      528.14      585.82      7.54 o 
   0   6   6      301.54      305.64      3.57 o 
   1   6   6      521.29      521.78      4.93 o 
   2   6   6      365.37      364.76      4.65 o 
   3   6   6        0.36        2.05      2.48 o 
   4   6   6       72.54       97.32      4.61 o 
   5   6   6       24.25       18.49      4.79 o 
   6   6   6        3.37       -0.37      4.38 o 
  -7   7   6        1.32        6.17      5.76 o 
  -6   7   6       99.28      107.84      8.65 o 
  -5   7   6      129.51      133.57      6.98 o 
  -4   7   6      199.83      212.98      6.70 o 
  -3   7   6       27.87       19.28      3.63 o 
  -2   7   6     1801.11     1694.13     17.66 o 
  -1   7   6     2019.13     2119.27     18.45 o 
   0   7   6       36.90       30.77      1.04 o 
   1   7   6      217.49      197.72      3.54 o 
   2   7   6      182.03      178.95      3.36 o 
   3   7   6        8.09        6.00      2.44 o 
   4   7   6      295.60      288.67      7.35 o 
   5   7   6      157.42      171.08      5.94 o 
   6   7   6        1.17       -0.25      3.59 o 
  -7   8   6        0.12        5.84      6.75 o 
  -6   8   6       52.06       69.14      6.38 o 
  -5   8   6        4.17        0.49      3.94 o 
  -4   8   6       30.97       39.83      4.09 o 
  -3   8   6        2.53        2.91      3.11 o 
  -2   8   6     1266.26     1210.89     19.24 o 
  -1   8   6      326.14      310.93      4.92 o 
   0   8   6      187.20      204.98      2.61 o 
   1   8   6      184.69      201.69      7.29 o 
   2   8   6      197.94      203.06      3.54 o 
   3   8   6       58.58       65.52      3.17 o 
   4   8   6      146.49      175.11      6.59 o 
   5   8   6       17.22        5.18      4.64 o 
   6   8   6       42.14       -0.52      5.49 o 
  -7   9   6       13.46       13.15      5.77 o 
  -6   9   6       22.89       27.90      6.95 o 
  -5   9   6      112.85      104.05      6.89 o 
  -4   9   6        1.94        2.42      3.40 o 
  -3   9   6      140.77      125.33      6.43 o 
  -2   9   6      140.59      150.54      3.53 o 
  -1   9   6       55.92       53.82      2.50 o 
   0   9   6       48.30       59.49      1.88 o 
   1   9   6      284.12      291.39      5.77 o 
   2   9   6      206.92      211.40      3.76 o 
   3   9   6      178.35      181.97      5.60 o 
   4   9   6        6.80        4.08      3.12 o 
   5   9   6      177.54      209.06      6.44 o 
   6   9   6       17.73        0.28      4.49 o 
  -6  10   6       10.45        9.21      4.24 o 
  -5  10   6       27.76       33.79      3.99 o 
  -4  10   6      111.20      100.56      4.44 o 
  -3  10   6      154.46      137.54      6.11 o 
  -2  10   6      579.42      550.88      6.19 o 
  -1  10   6      177.55      153.45      3.59 o 
   0  10   6       42.87       55.67      1.83 o 
   1  10   6      920.72      947.17      7.94 o 
   2  10   6      271.24      275.94      5.36 o 
   3  10   6        0.58        0.32      2.40 o 
   4  10   6       15.67       15.02      3.92 o 
   5  10   6       29.85       34.21     10.20 o 
   6  10   6       40.16       -0.15      3.92 o 
  -6  11   6        0.08        0.79      3.47 o 
  -5  11   6       50.64       59.34      4.15 o 
  -4  11   6        5.92        6.39      2.90 o 
  -3  11   6       18.65       35.73      5.33 o 
  -2  11   6       48.88       47.57      2.05 o 
  -1  11   6      267.04      295.36      4.33 o 
   0  11   6      150.84      149.81      6.25 o 
   1  11   6      433.31      401.75      4.70 o 
   2  11   6       18.97       21.89      2.96 o 
   3  11   6        3.90        1.06      3.40 o 
   4  11   6        7.73        6.61      3.79 o 
   5  11   6       46.11       39.38     17.59 o 
   6  11   6        5.51       -0.16      4.26 o 
  -6  12   6        1.35        2.70      4.52 o 
  -5  12   6       77.25       73.78      6.40 o 
  -4  12   6        0.03        0.09      3.00 o 
  -3  12   6      167.88      189.73      4.96 o 
  -2  12   6      141.62      128.71      2.65 o 
  -1  12   6        1.07        1.47      1.89 o 
   0  12   6      156.22      172.34      4.03 o 
   1  12   6       15.81       12.59      2.33 o 
   2  12   6        7.82        6.23      2.52 o 
   3  12   6        9.68       15.24      3.41 o 
   4  12   6       61.07       65.32      4.61 o 
   5  12   6        3.58       -0.29      4.26 o 
   6  12   6        0.50       -0.50      4.67 o 
  -6  13   6       12.39       13.13     10.44 o 
  -5  13   6        1.46        2.01      4.02 o 
  -4  13   6        4.98        4.36      3.13 o 
  -3  13   6       29.50       33.87      4.07 o 
  -2  13   6      497.09      498.37      7.88 o 
  -1  13   6       28.03       27.35      2.90 o 
   0  13   6       65.78       63.16      2.47 o 
   1  13   6       29.29       29.94      2.40 o 
   2  13   6        6.01        5.38      2.70 o 
   3  13   6       25.84       25.46      3.74 o 
   4  13   6       73.84       87.86      5.30 o 
   5  13   6        0.91       -1.07      3.87 o 
  -6  14   6        1.85        0.56      3.96 o 
  -5  14   6        8.50        5.11      4.06 o 
  -4  14   6       24.10       27.60      3.15 o 
  -3  14   6       15.71       22.04      3.78 o 
  -2  14   6      744.28      727.80     10.93 o 
  -1  14   6      525.16      558.25      7.43 o 
   0  14   6        1.58        1.61      2.50 o 
   1  14   6      108.87      113.93      3.69 o 
   2  14   6       21.81       20.42      2.36 o 
   3  14   6        0.04        0.27      2.74 o 
   4  14   6       43.75       52.19      4.83 o 
   5  14   6        6.11        5.14      6.43 o 
  -6  15   6       13.89        6.11      4.41 o 
  -5  15   6        5.88        2.64      3.79 o 
  -4  15   6       35.95       34.17      3.47 o 
  -3  15   6       13.87       10.83      2.47 o 
  -2  15   6       12.23       13.46      2.99 o 
  -1  15   6      278.61      294.49      6.97 o 
   0  15   6       13.87       14.50      2.72 o 
   1  15   6       52.65       63.32      3.58 o 
   2  15   6      110.94      113.68      4.10 o 
   3  15   6        9.39        9.59      3.66 o 
   4  15   6        0.73        2.12      4.11 o 
   5  15   6        4.01        3.67      5.15 o 
  -5  16   6       24.98       10.10      5.59 o 
  -4  16   6        8.75        9.40      3.59 o 
  -3  16   6        0.60        2.09      3.32 o 
  -2  16   6        2.61        5.24      2.61 o 
  -1  16   6       62.36       72.89      6.18 o 
   0  16   6       67.05       57.13      3.95 o 
   1  16   6       71.94       70.92      3.01 o 
   2  16   6       33.91       31.80      2.97 o 
   3  16   6       55.82       58.72      4.74 o 
   4  16   6        2.98        9.11      4.21 o 
   5  16   6        1.22        8.72      5.82 o 
  -5  17   6       11.31        7.33      7.19 o 
  -4  17   6        7.65        2.06      2.47 o 
  -3  17   6        0.02        1.99      3.84 o 
  -2  17   6       28.72       25.83      3.43 o 
  -1  17   6        0.89        2.06      3.95 o 
   0  17   6      138.52      147.64      4.65 o 
   1  17   6        4.25        1.75      1.90 o 
   2  17   6        5.21        2.46      2.69 o 
   3  17   6        0.23       -1.23      2.65 o 
   4  17   6        5.09       11.67      5.49 o 
  -5  18   6        1.03        4.08      7.01 o 
  -4  18   6        0.46       -0.01      4.29 o 
  -3  18   6        0.88        6.29      3.48 o 
  -2  18   6        3.92        7.24      3.12 o 
  -1  18   6        1.74        0.04      2.64 o 
   0  18   6       29.85       39.48      3.52 o 
   1  18   6       38.90       42.28      6.35 o 
   2  18   6       49.95       64.07      6.99 o 
   3  18   6        4.53        0.57      3.08 o 
   4  18   6       24.26        9.76      5.30 o 
  -4  19   6       40.08       34.44      5.93 o 
  -3  19   6        0.02        1.61      3.86 o 
  -2  19   6       15.98       19.30      3.26 o 
  -1  19   6        0.27       -0.80      2.83 o 
   0  19   6        0.27        1.00      3.23 o 
   1  19   6        0.29        0.67      1.45 o 
   2  19   6       46.90       46.68      3.61 o 
   3  19   6        3.76        7.74      3.38 o 
   4  19   6        0.98        4.51      3.77 o 
  -4  20   6        3.41        4.50      4.20 o 
  -3  20   6       10.50       15.89      4.14 o 
  -2  20   6        6.66        6.62      3.28 o 
  -1  20   6        9.78        4.23      3.56 o 
   0  20   6        0.03        0.05      2.55 o 
   1  20   6        5.32        3.71      2.83 o 
   2  20   6        3.36        7.35      3.50 o 
   3  20   6        1.12       -0.01      4.08 o 
  -3  21   6       62.62       69.75     10.50 o 
  -2  21   6        3.08        4.68      3.78 o 
  -1  21   6        1.45        2.36      3.28 o 
   0  21   6       52.83       53.15      4.35 o 
   1  21   6       22.28       17.42      4.76 o 
   2  21   6        1.66       -0.59      3.50 o 
   3  21   6        0.19       -2.60      4.30 o 
  -3  22   6        7.46        9.13      4.33 o 
  -2  22   6       52.51       74.41      5.55 o 
  -1  22   6       58.79       77.73      5.64 o 
   0  22   6        4.59        4.85      3.28 o 
   1  22   6       12.86       18.45      4.25 o 
   2  22   6       11.75       11.35      3.28 o 
  -2  23   6       16.68        8.04      5.07 o 
  -1  23   6       29.48       13.16      9.12 o 
   0  23   6       20.94       19.09      4.42 o 
   1  23   6        7.77       11.91      4.47 o 
  -6   1   7        0.00        2.47      5.29 o 
  -5   1   7      551.45      580.17     18.60 o 
  -4   1   7       83.03       86.51      4.92 o 
  -3   1   7        1.85        3.43      2.26 o 
  -2   1   7       23.61       29.94      2.22 o 
  -1   1   7      873.09      790.13      7.71 o 
   0   1   7     1187.07     1001.92      6.28 o 
   1   1   7     3749.50     3581.71     38.73 o 
   2   1   7       90.99       86.91      2.50 o 
   3   1   7        0.87        2.80      2.28 o 
   4   1   7      102.91      132.29      4.12 o 
   5   1   7        3.90        4.90      3.08 o 
   6   1   7        0.52        0.15      3.30 o 
  -7   2   7        1.06        0.71      8.50 o 
  -6   2   7       10.97       12.25      6.79 o 
  -5   2   7      657.60      691.67     14.08 o 
  -4   2   7      156.36      114.76      5.23 o 
  -3   2   7       74.11       67.41      3.78 o 
  -2   2   7        9.30       19.26      2.35 o 
  -1   2   7       42.11       25.86      2.12 o 
   0   2   7      928.03      941.45      6.39 o 
   1   2   7       56.60       73.49      1.94 o 
   2   2   7     2106.83     1994.03     14.14 o 
   3   2   7      128.46      125.92      3.49 o 
   4   2   7       18.67       17.33      3.64 o 
   5   2   7        7.12        2.68      3.64 o 
   6   2   7        6.86        3.17      3.86 o 
  -7   3   7       26.09       27.82      9.79 o 
  -6   3   7       14.15       17.70      5.37 o 
  -5   3   7      344.92      377.89      9.07 o 
  -4   3   7       71.09       62.34      5.07 o 
  -3   3   7      436.32      466.52      7.22 o 
  -2   3   7     3212.27     3373.71     27.05 o 
  -1   3   7      439.57      446.20      5.21 o 
   0   3   7       24.39       17.95      0.78 o 
   1   3   7     3711.39     3819.38     23.84 o 
   2   3   7     2224.21     2226.95     26.29 o 
   3   3   7       84.21       82.81      3.21 o 
   4   3   7      389.17      413.98      7.12 o 
   5   3   7       15.19        8.97      3.66 o 
   6   3   7        2.19        0.23      3.57 o 
  -7   4   7       11.61       33.76     12.22 o 
  -6   4   7        8.14       27.84      7.25 o 
  -5   4   7      663.83      668.54     19.41 o 
  -4   4   7      112.88      107.61      4.67 o 
  -3   4   7        0.49        3.18      2.58 o 
  -2   4   7        3.23        3.73      1.84 o 
  -1   4   7     5013.66     5125.33     35.25 o 
   0   4   7      288.51      255.55      2.95 o 
   1   4   7      692.69      733.65      5.27 o 
   2   4   7      333.04      364.15      4.29 o 
   3   4   7        1.34        4.46      2.27 o 
   4   4   7      376.38      384.68      7.43 o 
   5   4   7        0.37        0.53      2.71 o 
   6   4   7        5.34        4.09      3.81 o 
  -7   5   7       17.70       18.57      7.59 o 
  -6   5   7        0.03        0.06      4.82 o 
  -5   5   7        2.60        5.24      5.28 o 
  -4   5   7       56.59       59.45      4.29 o 
  -3   5   7      146.99      146.43      4.07 o 
  -2   5   7    10201.01    11086.66     95.45 o 
  -1   5   7       11.94       25.13      1.84 o 
   0   5   7      212.08      176.02      2.61 o 
   1   5   7        6.46        3.92      1.15 o 
   2   5   7      108.18      113.51      5.03 o 
   3   5   7        6.06        1.41      2.61 o 
   4   5   7      230.13      242.29      6.12 o 
   5   5   7        9.96       11.90      3.87 o 
   6   5   7        2.27        0.99      4.55 o 
  -7   6   7        2.29        1.15      6.46 o 
  -6   6   7       86.87      100.51      8.73 o 
  -5   6   7       18.29       15.68      4.45 o 
  -4   6   7       11.11       19.58      3.92 o 
  -3   6   7       34.72       47.81      3.91 o 
  -2   6   7      371.45      429.46      6.39 o 
  -1   6   7       18.89       28.11      1.98 o 
   0   6   7      104.05       91.83      2.20 o 
   1   6   7       45.99       39.88      1.14 o 
   2   6   7      955.62      980.18      8.43 o 
   3   6   7      136.22      135.48      4.23 o 
   4   6   7       49.30       44.62      4.18 o 
   5   6   7       21.13       32.04      4.40 o 
   6   6   7        1.62       -1.06      4.12 o 
  -7   7   7        1.72        3.81      5.92 o 
  -6   7   7        0.09        3.60      4.70 o 
  -5   7   7      130.39      155.36      6.23 o 
  -4   7   7       11.49        9.19      3.49 o 
  -3   7   7       28.56       30.66      4.47 o 
  -2   7   7        0.91        0.93      2.08 o 
  -1   7   7     3985.41     3865.57     28.60 o 
   0   7   7        6.80        4.79      1.12 o 
   1   7   7        3.94        8.06      1.45 o 
   2   7   7      753.69      780.71      7.32 o 
   3   7   7       29.00       30.34      2.86 o 
   4   7   7      208.06      210.47      5.75 o 
   5   7   7        0.63        0.84      3.93 o 
   6   7   7        3.57        0.96      4.16 o 
  -7   8   7        0.02       -6.64      6.64 o 
  -6   8   7       92.43       92.32      9.42 o 
  -5   8   7       48.16       35.19      5.91 o 
  -4   8   7        2.99        1.83      4.18 o 
  -3   8   7       23.92       34.91      3.46 o 
  -2   8   7      397.74      365.01      5.60 o 
  -1   8   7        7.76        2.43      1.12 o 
   0   8   7      142.93      143.73      1.64 o 
   1   8   7      620.39      609.59      5.42 o 
   2   8   7      269.64      268.73      3.98 o 
   3   8   7       72.95       81.85      4.60 o 
   4   8   7        1.09        3.02      3.27 o 
   5   8   7       42.66       24.72     11.64 o 
   6   8   7        1.17        0.39      4.44 o 
  -7   9   7        3.02       -2.24      4.42 o 
  -6   9   7        0.70        0.10      4.46 o 
  -5   9   7       83.32       74.24      5.88 o 
  -4   9   7      261.96      259.15      6.80 o 
  -3   9   7        0.33        1.74      2.59 o 
  -2   9   7      217.93      230.86      3.58 o 
  -1   9   7       17.42       15.05      1.54 o 
   0   9   7       91.32       86.38      1.93 o 
   1   9   7      388.04      350.25      3.75 o 
   2   9   7        3.24        1.82      2.15 o 
   3   9   7      149.59      147.72      3.99 o 
   4   9   7        0.14        0.78      2.81 o 
   5   9   7        8.00        5.17      3.96 o 
   6   9   7       14.19       -0.53      3.95 o 
  -6  10   7       26.71       29.78      4.87 o 
  -5  10   7       30.83       22.85      4.53 o 
  -4  10   7       51.32       57.77      3.81 o 
  -3  10   7       69.25       75.04      3.73 o 
  -2  10   7      603.60      549.05      6.05 o 
  -1  10   7      462.46      468.09      6.60 o 
   0  10   7      108.98      108.80      3.39 o 
   1  10   7      237.71      246.49      3.64 o 
   2  10   7      401.72      402.49      6.05 o 
   3  10   7       39.04       36.16      3.39 o 
   4  10   7       10.70       11.43      4.13 o 
   5  10   7       53.06       57.49      9.12 o 
   6  10   7        0.07        0.58      4.53 o 
  -6  11   7        2.06       10.28      4.75 o 
  -5  11   7        1.08        1.23      4.21 o 
  -4  11   7        0.96        1.53      2.46 o 
  -3  11   7       14.81       13.52      2.80 o 
  -2  11   7        4.11        6.49      1.57 o 
  -1  11   7      335.61      360.98      5.29 o 
   0  11   7      115.45      104.38      3.30 o 
   1  11   7      396.06      414.50      5.11 o 
   2  11   7      227.15      241.78      5.04 o 
   3  11   7       67.37       69.34      4.17 o 
   4  11   7        0.84        0.15      3.02 o 
   5  11   7        1.63        1.37      3.59 o 
   6  11   7        7.16       -0.12      3.74 o 
  -6  12   7        0.00        4.47      4.39 o 
  -5  12   7        0.17       -2.85      4.21 o 
  -4  12   7       48.98       48.31      3.32 o 
  -3  12   7       21.61       11.83      2.73 o 
  -2  12   7      599.95      603.99      8.11 o 
  -1  12   7      338.44      343.34      5.57 o 
   0  12   7       14.41       17.77      1.83 o 
   1  12   7      117.19      108.35      2.76 o 
   2  12   7       26.63       24.09      2.73 o 
   3  12   7        2.85       -0.64      2.62 o 
   4  12   7        0.50        1.17      3.23 o 
   5  12   7        0.97       -0.78      3.54 o 
  -6  13   7       19.90        9.48      7.07 o 
  -5  13   7        2.57        0.75      3.33 o 
  -4  13   7       17.70       15.41      3.37 o 
  -3  13   7      131.70      118.72      7.43 o 
  -2  13   7     1319.62     1323.74     14.79 o 
  -1  13   7      431.70      462.74      9.49 o 
   0  13   7      105.95      132.04      3.35 o 
   1  13   7        2.08        0.95      1.57 o 
   2  13   7        3.76        1.29      1.88 o 
   3  13   7        2.92        1.98      2.76 o 
   4  13   7        6.03        1.95      3.16 o 
   5  13   7       11.60        5.92      4.68 o 
  -6  14   7        0.03        3.20      4.49 o 
  -5  14   7        2.10       -2.82      3.67 o 
  -4  14   7        0.00        0.62      2.35 o 
  -3  14   7      348.38      323.48      6.29 o 
  -2  14   7      118.50      124.78      5.55 o 
  -1  14   7      554.69      544.29     14.19 o 
   0  14   7       16.22       14.29      2.89 o 
   1  14   7       55.66       58.76      2.83 o 
   2  14   7       49.86       57.82      3.49 o 
   3  14   7       13.12       19.74      4.60 o 
   4  14   7       10.58       14.38      4.60 o 
   5  14   7        0.20        2.30      4.00 o 
  -5  15   7        8.09        5.14      4.70 o 
  -4  15   7       33.97       46.38      5.40 o 
  -3  15   7       43.78       39.43      2.87 o 
  -2  15   7      169.53      171.28      7.11 o 
  -1  15   7      304.04      314.87      7.83 o 
   0  15   7       57.42       66.28      5.06 o 
   1  15   7        7.38        3.56      2.05 o 
   2  15   7        0.06        1.68      2.18 o 
   3  15   7        7.93       16.88      3.66 o 
   4  15   7       18.64       15.27      4.39 o 
   5  15   7        4.86        8.54      5.27 o 
  -5  16   7       10.97        9.11      6.55 o 
  -4  16   7       11.06        9.25      3.20 o 
  -3  16   7        0.03       -1.98      2.94 o 
  -2  16   7       99.08      112.13      3.95 o 
  -1  16   7      132.49      131.13      5.61 o 
   0  16   7        9.85       12.58      2.57 o 
   1  16   7       33.36       36.14      4.16 o 
   2  16   7      174.70      152.04      4.61 o 
   3  16   7       56.10       68.36      3.86 o 
   4  16   7       10.72        6.55      5.40 o 
  -5  17   7        1.35       -2.37      4.82 o 
  -4  17   7        7.00        2.99      3.55 o 
  -3  17   7        0.80       -3.01      4.07 o 
  -2  17   7       40.48       46.22      3.58 o 
  -1  17   7       98.77       96.94      6.11 o 
   0  17   7      184.05      184.81      5.24 o 
   1  17   7        5.72        7.21      1.41 o 
   2  17   7       18.89       19.32      3.01 o 
   3  17   7       14.27        8.15      3.94 o 
   4  17   7        4.93        2.08      4.98 o 
  -5  18   7        1.26        1.33      6.09 o 
  -4  18   7        0.24       -3.93      4.56 o 
  -3  18   7        5.93        9.08      3.86 o 
  -2  18   7        3.10        1.47      2.98 o 
  -1  18   7       27.56       27.79      5.61 o 
   0  18   7       80.57       89.31      4.03 o 
   1  18   7       92.61       85.86      3.02 o 
   2  18   7       17.51       18.69      2.81 o 
   3  18   7        1.47        6.58      3.68 o 
   4  18   7        9.90       10.74      3.81 o 
  -4  19   7        3.04        3.73      4.39 o 
  -3  19   7       19.68       21.11      4.66 o 
  -2  19   7        4.91        8.13      3.27 o 
  -1  19   7        0.91        3.85      3.65 o 
   0  19   7        0.33        1.76      2.94 o 
   1  19   7        0.60        0.18      2.43 o 
   2  19   7       57.57       54.17      4.01 o 
   3  19   7       14.98       13.70      3.54 o 
  -4  20   7       11.25        9.75      4.67 o 
  -3  20   7        0.71        1.82      3.85 o 
  -2  20   7        0.01        1.16      4.07 o 
  -1  20   7        8.25       10.10      4.65 o 
   0  20   7        4.89        2.10      2.74 o 
   1  20   7        0.29       -1.50      2.79 o 
   2  20   7        2.18       -0.28      2.34 o 
   3  20   7        0.50        0.79      3.53 o 
  -3  21   7        0.28       -0.50      3.23 o 
  -2  21   7        0.01        4.27      3.82 o 
  -1  21   7       43.95       54.48      4.56 o 
   0  21   7       17.43       12.07      3.48 o 
   1  21   7        0.50        1.97      2.71 o 
   2  21   7        2.81        3.51      3.27 o 
  -2  22   7        4.89        7.97      4.55 o 
  -1  22   7        8.85        9.39      4.26 o 
   0  22   7        0.08       -2.31      3.32 o 
   1  22   7        1.49        0.32      6.30 o 
   2  22   7       21.16        6.92      6.76 o 
  -1  23   7        0.13        2.30      3.07 o 
   0  23   7        2.96        0.29      5.59 o 
   1  23   7        2.10        4.35      5.98 o 
  -7   0   8       28.35       70.93     15.17 o 
  -6   0   8      411.20      458.57     15.15 o 
  -5   0   8      241.47      236.16     13.30 o 
  -4   0   8       29.04       23.83      6.25 o 
  -3   0   8      421.22      418.99      9.03 o 
  -2   0   8      684.79      728.47     10.49 o 
  -1   0   8        8.68       22.72      3.41 o 
   0   0   8      844.92      839.33      8.70 o 
   1   0   8       77.70       45.35      3.20 o 
   2   0   8     1504.38     1467.15     15.72 o 
   3   0   8        0.11        0.93      3.55 o 
   4   0   8      162.68      156.74      6.16 o 
   5   0   8       91.57      110.11      9.84 o 
   6   0   8        2.12        2.67      5.72 o 
  -7   1   8        0.16        1.75      7.26 o 
  -6   1   8       85.34       95.59     14.64 o 
  -5   1   8      116.56      125.89      7.31 o 
  -4   1   8      250.35      241.78      6.38 o 
  -3   1   8       90.99       99.30      4.24 o 
  -2   1   8      442.91      417.05      5.40 o 
  -1   1   8      151.97      137.59      2.80 o 
   0   1   8      473.49      487.23      4.13 o 
   1   1   8      122.43      123.02      2.26 o 
   2   1   8      559.23      537.45      5.97 o 
   3   1   8        2.92        1.65      2.07 o 
   4   1   8      160.84      160.60      6.13 o 
   5   1   8        2.94        4.92      3.72 o 
   6   1   8       12.70        2.86      4.08 o 
  -7   2   8        0.87       -4.28      6.68 o 
  -6   2   8       85.19       96.49      7.05 o 
  -5   2   8      357.59      367.48     12.96 o 
  -4   2   8      231.21      223.23      6.24 o 
  -3   2   8      544.81      530.76      7.35 o 
  -2   2   8      333.98      345.08      4.84 o 
  -1   2   8       80.77       67.57      2.03 o 
   0   2   8      456.56      418.00      3.44 o 
   1   2   8     1157.99     1051.64      7.18 o 
   2   2   8      470.77      440.59      5.15 o 
   3   2   8      126.76      154.34      4.16 o 
   4   2   8       82.46       78.45      3.81 o 
   5   2   8        0.64        2.01      3.21 o 
   6   2   8        0.04       -0.29      3.78 o 
  -7   3   8        0.37        1.93      9.63 o 
  -6   3   8        0.25        4.28      6.88 o 
  -5   3   8        0.02       -0.02      3.85 o 
  -4   3   8      250.81      236.30      8.41 o 
  -3   3   8      555.16      475.33      7.06 o 
  -2   3   8     1771.85     1741.38     14.75 o 
  -1   3   8      217.50      296.12      3.21 o 
   0   3   8        8.02       11.27      0.72 o 
   1   3   8       44.98       71.71      1.97 o 
   2   3   8      566.95      578.81      8.19 o 
   3   3   8      278.70      257.72      5.15 o 
   4   3   8      413.39      434.80      8.24 o 
   5   3   8        1.73        2.67      3.08 o 
   6   3   8        1.02        3.82      4.21 o 
  -7   4   8        5.53        4.02      6.01 o 
  -6   4   8       19.30       11.20      7.49 o 
  -5   4   8       22.66       16.46      5.28 o 
  -4   4   8      191.00      189.34      6.40 o 
  -3   4   8        0.35        5.06      2.41 o 
  -2   4   8        4.74        1.87      2.61 o 
  -1   4   8     1721.91     1924.70     12.04 o 
   0   4   8      922.52      968.57      6.99 o 
   1   4   8      271.37      288.57      3.04 o 
   2   4   8     1942.43     2025.57     13.47 o 
   3   4   8        0.62       -0.01      1.94 o 
   4   4   8      117.53      112.14      4.26 o 
   5   4   8        5.40        3.04      3.58 o 
   6   4   8        6.55        2.34      3.87 o 
  -7   5   8        0.29        3.97      8.64 o 
  -6   5   8       27.46       20.93      5.37 o 
  -5   5   8        1.31       -2.55      4.09 o 
  -4   5   8        3.06        2.91      3.49 o 
  -3   5   8        3.57        2.17      2.41 o 
  -2   5   8       30.66       19.04      2.99 o 
  -1   5   8        4.15       11.56      1.12 o 
   0   5   8        1.51        2.18      1.12 o 
   1   5   8      117.23      108.22      3.03 o 
   2   5   8      186.37      171.26      3.11 o 
   3   5   8      800.99      840.24      8.73 o 
   4   5   8        4.51        4.22      3.23 o 
   5   5   8       25.30       16.35      4.74 o 
   6   5   8        5.02        0.37      3.80 o 
  -7   6   8       13.29       20.46      6.55 o 
  -6   6   8       21.53        4.66      7.19 o 
  -5   6   8       50.00       46.71      4.95 o 
  -4   6   8        0.72       -0.97      3.66 o 
  -3   6   8      223.26      221.34      5.59 o 
  -2   6   8       75.26       84.49      3.16 o 
  -1   6   8       17.07       21.64      0.96 o 
   0   6   8      990.98     1007.59      9.05 o 
   1   6   8      386.24      426.12      3.88 o 
   2   6   8        0.14       -0.07      1.21 o 
   3   6   8        1.41        4.15      2.25 o 
   4   6   8        2.96       13.14      3.08 o 
   5   6   8        0.19       -0.99      3.25 o 
   6   6   8       10.51        0.86      3.72 o 
  -7   7   8        0.32       -5.14      7.41 o 
  -6   7   8       11.47       10.82      5.01 o 
  -5   7   8      293.86      291.23     12.56 o 
  -4   7   8        0.19        5.48      4.26 o 
  -3   7   8       78.87       54.88      4.12 o 
  -2   7   8       46.47       56.40      2.84 o 
  -1   7   8      821.29      782.39      7.77 o 
   0   7   8      253.74      249.86      5.41 o 
   1   7   8      139.61      132.98      2.77 o 
   2   7   8      461.58      454.38      4.65 o 
   3   7   8        0.73       -2.79      2.79 o 
   4   7   8       17.96       20.18      3.97 o 
   5   7   8        0.52        1.09      3.45 o 
   6   7   8        0.01        0.21      3.43 o 
  -7   8   8        1.66        4.65      6.09 o 
  -6   8   8        0.76        2.05      4.93 o 
  -5   8   8        6.69        8.89      4.60 o 
  -4   8   8       25.00       22.11      4.71 o 
  -3   8   8       15.25        8.78      2.88 o 
  -2   8   8      212.08      222.23      5.09 o 
  -1   8   8      169.92      158.89      2.81 o 
   0   8   8      112.28       99.06      2.76 o 
   1   8   8       94.20      102.36      5.54 o 
   2   8   8       18.27       27.12      2.20 o 
   3   8   8        6.85        8.54      2.84 o 
   4   8   8       59.26       73.73      3.89 o 
   5   8   8       16.72       12.11      5.50 o 
   6   8   8       11.46       -1.05      4.50 o 
  -7   9   8        0.75       11.16      8.43 o 
  -6   9   8        6.05        5.09      6.21 o 
  -5   9   8        5.45        3.67      3.91 o 
  -4   9   8      128.75      113.27      5.46 o 
  -3   9   8        0.10        3.37      2.86 o 
  -2   9   8      409.20      415.91      8.46 o 
  -1   9   8      758.49      734.35      7.22 o 
   0   9   8      274.86      299.30     10.79 o 
   1   9   8      351.58      342.09      3.35 o 
   2   9   8       16.23       19.39      2.20 o 
   3   9   8       13.20       12.23      2.56 o 
   4   9   8        4.18        6.86      3.15 o 
   5   9   8       46.49       28.56     12.52 o 
   6   9   8       26.85        1.49      4.22 o 
  -6  10   8        1.55        8.23      4.45 o 
  -5  10   8       10.98       11.14      4.87 o 
  -4  10   8       66.95       75.29      5.85 o 
  -3  10   8       64.18       51.17      2.70 o 
  -2  10   8      134.70      118.53      4.54 o 
  -1  10   8        4.66        1.92      1.31 o 
   0  10   8       28.55       18.83      2.45 o 
   1  10   8       43.72       46.95      2.10 o 
   2  10   8       99.93      103.42      3.80 o 
   3  10   8        0.26       -1.10      2.84 o 
   4  10   8       53.89       54.33      8.00 o 
   5  10   8        6.59        4.85      3.79 o 
   6  10   8       15.71        0.70      4.07 o 
  -6  11   8        1.19        3.42      4.40 o 
  -5  11   8       89.06       75.55      4.97 o 
  -4  11   8       57.94       68.64      4.82 o 
  -3  11   8        2.17        5.77      2.28 o 
  -2  11   8       71.85       84.26      3.19 o 
  -1  11   8       51.73       52.85      2.59 o 
   0  11   8       38.18       28.65      2.31 o 
   1  11   8      297.35      289.77      3.47 o 
   2  11   8       72.01       77.04      3.67 o 
   3  11   8        3.32        1.11      2.36 o 
   4  11   8       19.33        9.71      3.72 o 
   5  11   8       28.97       12.96      5.95 o 
  -6  12   8        3.54        4.30      3.99 o 
  -5  12   8       62.29       54.90      4.57 o 
  -4  12   8      135.02      120.91      4.19 o 
  -3  12   8      175.15      155.14      3.85 o 
  -2  12   8      350.64      337.49      6.16 o 
  -1  12   8      164.82      181.50      7.42 o 
   0  12   8      183.84      218.62      5.54 o 
   1  12   8       19.49       21.36      1.29 o 
   2  12   8      335.83      321.28      6.06 o 
   3  12   8      134.69      139.39      5.55 o 
   4  12   8       34.97       28.90      8.39 o 
   5  12   8       29.08        9.99      5.57 o 
  -6  13   8        2.15        1.51      3.85 o 
  -5  13   8        3.05        0.64      2.61 o 
  -4  13   8       44.61       45.54      3.97 o 
  -3  13   8       12.06       14.44      2.21 o 
  -2  13   8      264.44      269.16      5.46 o 
  -1  13   8     1012.08     1038.94     14.21 o 
   0  13   8      366.09      392.91      5.56 o 
   1  13   8      175.54      177.15      2.81 o 
   2  13   8        2.19        3.31      1.75 o 
   3  13   8       39.89       42.03      3.84 o 
   4  13   8       29.12       33.80     10.57 o 
   5  13   8        1.40        2.11      5.16 o 
  -6  14   8        3.26        7.01      5.39 o 
  -5  14   8        2.89        3.59      3.91 o 
  -4  14   8        0.62        0.88      2.25 o 
  -3  14   8       12.14        5.51      1.82 o 
  -2  14   8       53.12       46.94      5.74 o 
  -1  14   8     1298.54     1350.51     22.91 o 
   0  14   8      124.55      135.24      5.68 o 
   1  14   8        0.06       -0.16      1.42 o 
   2  14   8        4.35        3.89      2.05 o 
   3  14   8        0.02        1.87      3.66 o 
   4  14   8       20.65       23.20      7.82 o 
   5  14   8        6.78        4.59      3.83 o 
  -5  15   8        0.20        1.62      3.72 o 
  -4  15   8        1.56        1.62      2.89 o 
  -3  15   8       18.93       22.80      3.46 o 
  -2  15   8       89.55       88.61      4.34 o 
  -1  15   8        6.12        9.50      2.89 o 
   0  15   8      122.44      141.45      4.26 o 
   1  15   8       27.73       28.74      1.74 o 
   2  15   8       29.34       30.65      2.45 o 
   3  15   8        3.34        3.71      3.22 o 
   4  15   8        0.08        6.01      4.76 o 
   5  15   8        5.13        6.08      5.91 o 
  -5  16   8        0.26        7.20      5.10 o 
  -4  16   8        5.99        4.54      2.08 o 
  -3  16   8        6.13        5.18      3.73 o 
  -2  16   8       31.75       40.69      3.74 o 
  -1  16   8       38.49       36.83      5.93 o 
   0  16   8      229.17      233.75      5.13 o 
   1  16   8       85.30       94.50      3.69 o 
   2  16   8        6.62        7.79      2.48 o 
   3  16   8        0.07       -1.93      2.38 o 
   4  16   8        6.39       17.88      6.33 o 
  -5  17   8        3.52        5.24      4.77 o 
  -4  17   8       10.91        5.27      4.28 o 
  -3  17   8       62.86       64.64      6.90 o 
  -2  17   8        0.12        1.49      2.80 o 
  -1  17   8      230.96      225.89      7.01 o 
   0  17   8       70.35       68.96      5.37 o 
   1  17   8        3.19        3.16      1.27 o 
   2  17   8      100.14      102.38      4.74 o 
   3  17   8        0.07        5.23      2.92 o 
   4  17   8       13.58       22.65      7.70 o 
  -4  18   8        8.30        8.78      5.49 o 
  -3  18   8       26.83       40.05      5.36 o 
  -2  18   8       21.30       36.09      3.70 o 
  -1  18   8        0.91       -1.01      3.97 o 
   0  18   8       29.66       34.00      6.29 o 
   1  18   8        4.50        3.22      1.07 o 
   2  18   8        0.14        1.03      2.77 o 
   3  18   8        2.78        0.89      3.24 o 
   4  18   8        2.24        1.63      3.02 o 
  -4  19   8       16.35       10.63      6.46 o 
  -3  19   8        0.88       -0.14      2.88 o 
  -2  19   8        0.04       -0.37      2.97 o 
  -1  19   8        3.39       -4.11      4.11 o 
   0  19   8       38.02       33.13      3.92 o 
   1  19   8       57.15       67.17      7.66 o 
   2  19   8       14.53       11.94      2.65 o 
   3  19   8        2.67        7.60      3.89 o 
  -4  20   8       31.36       32.66      5.71 o 
  -3  20   8       12.62       10.00      3.84 o 
  -2  20   8       18.90       20.09      5.19 o 
  -1  20   8       12.22        6.60      4.04 o 
   0  20   8        5.78        9.11      2.65 o 
   1  20   8        0.05        2.85      3.44 o 
   2  20   8       13.85        9.30      6.36 o 
   3  20   8        1.96        0.22      6.19 o 
  -3  21   8        7.92       10.81      4.23 o 
  -2  21   8       40.92       45.58      6.89 o 
  -1  21   8        2.14        2.57      4.25 o 
   0  21   8        3.22        3.67      2.83 o 
   1  21   8        0.03       -0.49      5.06 o 
   2  21   8        4.67        0.97      6.42 o 
  -2  22   8        8.51        4.31      4.69 o 
  -1  22   8       74.72      106.39      8.71 o 
   0  22   8        0.00       13.50      8.38 o 
   1  22   8        1.21        1.74      7.42 o 
  -1  23   8        5.06        7.28      6.20 o 
   0  23   8       20.67       11.78     18.45 o 
  -7   1   9        0.61       -4.88      9.53 o 
  -6   1   9        8.61        7.30      5.47 o 
  -5   1   9        4.97       -1.58      3.87 o 
  -4   1   9      758.61      721.48     11.20 o 
  -3   1   9      112.67      114.25      4.79 o 
  -2   1   9        0.19        1.01      1.57 o 
  -1   1   9        5.38        2.19      1.43 o 
   0   1   9       75.50       65.13      1.65 o 
   1   1   9       94.94       83.23      2.02 o 
   2   1   9       55.32       56.71      2.45 o 
   3   1   9      422.87      406.17      5.58 o 
   4   1   9       21.09       13.46      3.18 o 
   5   1   9        3.06        1.23      2.85 o 
   6   1   9        2.45        0.91      4.02 o 
  -7   2   9       15.35       13.61      8.06 o 
  -6   2   9       46.39       49.23      7.15 o 
  -5   2   9       29.06       21.64      6.30 o 
  -4   2   9      529.84      520.21      9.39 o 
  -3   2   9        6.65       10.96      2.85 o 
  -2   2   9     1321.58     1189.80     12.96 o 
  -1   2   9      325.36      325.18      4.24 o 
   0   2   9       67.00       93.01      1.93 o 
   1   2   9       29.43       40.86      1.61 o 
   2   2   9      164.71      147.43      4.60 o 
   3   2   9      227.80      220.81      4.55 o 
   4   2   9      311.20      322.68      5.95 o 
   5   2   9        0.32       -0.97      3.20 o 
   6   2   9        0.05       -0.09      3.74 o 
  -7   3   9       37.13       63.92     13.59 o 
  -6   3   9       32.87       50.49     12.53 o 
  -5   3   9        2.61        4.23      4.53 o 
  -4   3   9        1.02        2.64      3.84 o 
  -3   3   9      120.20      136.20      4.76 o 
  -2   3   9       91.92      114.69      4.18 o 
  -1   3   9      588.72      688.97      6.16 o 
   0   3   9       86.84       93.76      1.53 o 
   1   3   9      211.69      187.23      3.10 o 
   2   3   9      888.22      936.78      7.57 o 
   3   3   9        5.69        2.52      2.28 o 
   4   3   9        0.32        1.77      2.82 o 
   5   3   9        3.94        2.20      3.34 o 
   6   3   9        0.57        0.66      3.59 o 
  -7   4   9        1.60       -7.48      8.83 o 
  -6   4   9       22.95       31.50      5.63 o 
  -5   4   9      331.54      356.55      9.95 o 
  -4   4   9       46.72       51.99      4.89 o 
  -3   4   9        2.09        6.58      2.67 o 
  -2   4   9      471.42      451.84      6.74 o 
  -1   4   9      207.45      174.57      2.86 o 
   0   4   9       35.32       28.14      2.17 o 
   1   4   9       86.30       77.73      1.66 o 
   2   4   9      120.71      141.65      4.47 o 
   3   4   9      984.69      968.00      9.76 o 
   4   4   9      208.00      237.02      6.54 o 
   5   4   9       16.45       12.30      3.56 o 
   6   4   9        7.67        0.24      3.63 o 
  -7   5   9       16.13       18.31      7.68 o 
  -6   5   9       13.68        5.05      8.44 o 
  -5   5   9        2.27        4.98      3.83 o 
  -4   5   9       16.82       16.08      3.94 o 
  -3   5   9        6.43        3.59      2.43 o 
  -2   5   9      358.55      388.55      5.55 o 
  -1   5   9     1774.41     1902.27     13.01 o 
   0   5   9     1828.37     1806.45     13.43 o 
   1   5   9       99.60      106.99      1.82 o 
   2   5   9       92.35       86.30      2.99 o 
   3   5   9     1199.57     1254.17     12.76 o 
   4   5   9       39.57       51.31      3.58 o 
   5   5   9        1.28       -0.87      2.97 o 
   6   5   9        0.40       -0.90      4.13 o 
  -7   6   9        0.25        3.64     10.15 o 
  -6   6   9       20.75       12.15      7.20 o 
  -5   6   9       19.06        9.39      5.49 o 
  -4   6   9       63.90       62.25      4.26 o 
  -3   6   9      197.06      199.42      5.14 o 
  -2   6   9      129.36      126.06      3.28 o 
  -1   6   9      480.00      552.27      4.47 o 
   0   6   9      134.50      129.47      3.52 o 
   1   6   9      175.11      168.73      2.18 o 
   2   6   9       56.18       55.87      2.92 o 
   3   6   9       86.11       95.95      3.34 o 
   4   6   9       45.76       36.91      3.48 o 
   5   6   9        1.29        1.79      3.30 o 
   6   6   9        5.54        0.46      3.35 o 
  -7   7   9        2.47       11.14      8.08 o 
  -6   7   9        1.16        1.02      4.98 o 
  -5   7   9        1.38        2.11      4.17 o 
  -4   7   9      254.09      255.88      6.15 o 
  -3   7   9        0.09        1.48      3.51 o 
  -2   7   9      291.56      276.55      4.88 o 
  -1   7   9       15.96       17.23      0.92 o 
   0   7   9      184.42      197.00      3.52 o 
   1   7   9       94.70      100.56      1.88 o 
   2   7   9      134.83      144.76      2.84 o 
   3   7   9      182.27      187.70      4.75 o 
   4   7   9        4.05        3.86      2.85 o 
   5   7   9        2.54        2.70      3.49 o 
   6   7   9        1.54        0.20      3.57 o 
  -7   8   9        1.81       13.84      7.69 o 
  -6   8   9       19.10       26.52     11.11 o 
  -5   8   9      206.99      206.40      7.12 o 
  -4   8   9       92.46       88.99      5.09 o 
  -3   8   9       36.18       47.45      3.61 o 
  -2   8   9        2.37        6.87      2.19 o 
  -1   8   9      477.77      477.09      6.49 o 
   0   8   9        1.39        2.10      1.36 o 
   1   8   9      361.38      354.55      5.90 o 
   2   8   9        0.32        0.40      1.44 o 
   3   8   9       22.34       22.13      2.60 o 
   4   8   9      147.04      143.88      4.92 o 
   5   8   9        5.42       -0.43      2.95 o 
   6   8   9       10.94        0.94      4.10 o 
  -6   9   9        6.67       10.72      5.26 o 
  -5   9   9       12.03        6.57      4.20 o 
  -4   9   9       26.38       15.08      4.14 o 
  -3   9   9       23.24       22.26      3.13 o 
  -2   9   9      418.81      465.31      6.60 o 
  -1   9   9       25.94       27.48      2.03 o 
   0   9   9       24.33       31.24      4.80 o 
   1   9   9      102.33       96.31      2.45 o 
   2   9   9        0.32       -0.25      1.38 o 
   3   9   9       49.84       53.06      3.04 o 
   4   9   9       52.55       61.72      5.51 o 
   5   9   9        3.04        2.23      3.25 o 
   6   9   9        3.16        3.11      3.94 o 
  -6  10   9        4.79       15.40      5.20 o 
  -5  10   9       58.66       59.68      5.62 o 
  -4  10   9       35.96       32.42      4.19 o 
  -3  10   9       31.62       37.72      3.85 o 
  -2  10   9      849.72      765.26      9.04 o 
  -1  10   9      214.70      231.15      3.80 o 
   0  10   9      142.44      130.34      6.14 o 
   1  10   9      368.91      355.01      3.66 o 
   2  10   9        1.60       -0.71      1.60 o 
   3  10   9        1.37        1.24      2.36 o 
   4  10   9        2.68        3.90      2.99 o 
   5  10   9        6.35        2.68      3.31 o 
  -6  11   9        5.14        7.83      5.44 o 
  -5  11   9        2.83        4.94      3.57 o 
  -4  11   9       54.36       51.83      5.26 o 
  -3  11   9        3.29        2.34      1.92 o 
  -2  11   9       21.44       17.45      2.88 o 
  -1  11   9       72.82       71.81      2.26 o 
   0  11   9       16.60       23.11      4.89 o 
   1  11   9       10.75        6.74      1.18 o 
   2  11   9      106.13      106.88      4.39 o 
   3  11   9       53.76       47.33      3.71 o 
   4  11   9       47.95       62.95      7.70 o 
   5  11   9        0.00        0.07      2.81 o 
  -6  12   9       26.92       20.62      6.63 o 
  -5  12   9       12.27        6.87      3.39 o 
  -4  12   9       14.36       11.51      3.66 o 
  -3  12   9        7.50        9.99      2.10 o 
  -2  12   9        4.82        3.70      2.31 o 
  -1  12   9     1176.48     1146.34     19.09 o 
   0  12   9      243.62      249.38      5.34 o 
   1  12   9       20.09       12.67      1.62 o 
   2  12   9      169.38      174.81      3.90 o 
   3  12   9      118.36      119.11      5.45 o 
   4  12   9       13.29        6.22      3.94 o 
   5  12   9        1.94       -0.57      4.25 o 
  -6  13   9        4.32        1.97      4.39 o 
  -5  13   9        2.67        1.52      2.92 o 
  -4  13   9       14.42       12.56      3.24 o 
  -3  13   9       45.51       43.34      4.38 o 
  -2  13   9     1129.86     1088.30     11.62 o 
  -1  13   9      757.45      711.93     13.93 o 
   0  13   9     1239.89     1256.92     16.65 o 
   1  13   9        3.37        1.14      1.09 o 
   2  13   9       29.30       37.08      2.13 o 
   3  13   9        6.53        1.74      3.21 o 
   4  13   9        1.05       -0.28      3.37 o 
   5  13   9        9.16        1.82      3.93 o 
  -6  14   9       14.15       13.02      8.21 o 
  -5  14   9        7.01        5.12      3.11 o 
  -4  14   9       22.48       17.53      2.68 o 
  -3  14   9       42.74       46.46      3.64 o 
  -2  14   9      461.64      459.83      6.84 o 
  -1  14   9       93.70       91.56      3.83 o 
   0  14   9       60.82       55.93      3.32 o 
   1  14   9       29.04       29.87      2.08 o 
   2  14   9        2.95        1.81      1.80 o 
   3  14   9       86.96       81.77      4.45 o 
   4  14   9       31.48       49.17     10.21 o 
   5  14   9        5.66        1.38      4.48 o 
  -5  15   9       27.08       14.35      7.03 o 
  -4  15   9       23.01       21.85      3.43 o 
  -3  15   9        4.37        4.54      3.20 o 
  -2  15   9       31.44       26.51      2.99 o 
  -1  15   9      289.88      305.39      9.79 o 
   0  15   9      208.20      199.39      4.06 o 
   1  15   9      112.93      121.70      2.92 o 
   2  15   9      200.22      203.92      6.83 o 
   3  15   9        3.59       -1.16      2.25 o 
   4  15   9        1.26        0.72      4.54 o 
  -5  16   9        0.16        4.40      5.00 o 
  -4  16   9       25.89       23.01      5.35 o 
  -3  16   9       15.01       15.14      3.77 o 
  -2  16   9       71.89       74.12      3.38 o 
  -1  16   9       46.19       43.04      4.95 o 
   0  16   9        3.28        4.97      1.55 o 
   1  16   9       22.84       19.58      2.37 o 
   2  16   9        3.89        3.92      1.98 o 
   3  16   9       20.58       14.52      3.25 o 
   4  16   9        0.63        0.14      4.05 o 
  -5  17   9        0.48       -1.66      5.06 o 
  -4  17   9       12.88       13.80      4.32 o 
  -3  17   9        5.10        7.69      3.27 o 
  -2  17   9       52.41       55.09      4.44 o 
  -1  17   9        0.99        2.45      2.51 o 
   0  17   9       42.79       43.37      2.35 o 
   1  17   9       11.88        9.50      3.20 o 
   2  17   9        6.43        3.62      2.12 o 
   3  17   9        6.32        5.86      3.14 o 
   4  17   9        0.12        3.24      5.78 o 
  -4  18   9        3.48        3.34      3.67 o 
  -3  18   9        7.09       12.85      3.93 o 
  -2  18   9       19.50       21.36      3.49 o 
  -1  18   9       89.37       89.99      5.80 o 
   0  18   9        2.02        1.20      2.22 o 
   1  18   9        0.87       -0.23      1.82 o 
   2  18   9        0.09        0.21      1.98 o 
   3  18   9        0.80       -1.51      5.78 o 
  -4  19   9        3.89        9.77      4.60 o 
  -3  19   9        0.49        0.87      3.25 o 
  -2  19   9        6.24        6.37      4.41 o 
  -1  19   9       13.46        6.52      4.03 o 
   0  19   9        7.70       10.42      2.21 o 
   1  19   9        1.62        0.56      5.34 o 
   2  19   9       14.25       15.67      8.31 o 
   3  19   9        0.52       -3.84      7.22 o 
  -3  20   9       32.47       32.21      4.43 o 
  -2  20   9       12.12        9.86      4.49 o 
  -1  20   9        0.01        0.51      2.18 o 
   0  20   9        2.94        8.67      6.71 o 
   1  20   9        1.13        2.70      6.21 o 
   2  20   9       14.80        9.42      7.70 o 
  -3  21   9        3.48        4.08      3.69 o 
  -2  21   9        7.99       10.40      5.12 o 
  -1  21   9        1.37        0.84      5.01 o 
   0  21   9        7.79       18.63      6.91 o 
   1  21   9       29.99       22.97     23.46 o 
   2  21   9       12.88        9.71      6.31 o 
  -2  22   9        0.89       -2.21      6.19 o 
  -1  22   9        4.73        3.97      6.49 o 
   0  22   9        4.35       -3.17      7.96 o 
   1  22   9        0.00       -2.05      8.00 o 
  -7   0  10       62.14       81.77     14.90 o 
  -6   0  10       59.04       68.80     23.04 o 
  -5   0  10      239.98      252.12     18.16 o 
  -4   0  10     2465.26     2402.49     42.17 o 
  -3   0  10     1824.18     1906.09     26.22 o 
  -2   0  10      215.55      216.41      5.93 o 
  -1   0  10       41.06       30.01      3.78 o 
   0   0  10        0.80        0.06      1.34 o 
   1   0  10     3115.24     2952.13     23.64 o 
   2   0  10       71.95       76.57      3.32 o 
   3   0  10      364.10      390.51      7.88 o 
   4   0  10      164.95      139.22      8.37 o 
   5   0  10        8.65        5.59      5.17 o 
   6   0  10      136.56      171.64     11.40 o 
  -7   1  10       22.02       34.64      7.54 o 
  -6   1  10      203.39      231.56     12.69 o 
  -5   1  10      869.41      881.61     23.08 o 
  -4   1  10      206.59      196.19      7.57 o 
  -3   1  10        9.28       14.75      2.77 o 
  -2   1  10       74.41       62.45      3.05 o 
  -1   1  10       85.33      107.94      2.28 o 
   0   1  10      363.65      384.58      4.21 o 
   1   1  10      140.86      138.45      2.92 o 
   2   1  10       99.51      115.09      2.98 o 
   3   1  10     1729.88     1744.41     14.84 o 
   4   1  10       58.20       57.36      3.55 o 
   5   1  10        2.13        1.81      3.25 o 
   6   1  10        5.68        3.33      4.41 o 
  -7   2  10        0.27       -8.11      8.69 o 
  -6   2  10        1.20        6.53      6.20 o 
  -5   2  10      351.28      354.59      9.37 o 
  -4   2  10      201.62      191.98      7.35 o 
  -3   2  10     1551.59     1623.23     16.04 o 
  -2   2  10      225.28      226.29      4.95 o 
  -1   2  10      427.75      431.56      4.53 o 
   0   2  10      355.16      395.83      3.71 o 
   1   2  10       48.24       39.37      1.65 o 
   2   2  10      201.44      211.84      3.62 o 
   3   2  10       18.20       27.12      2.72 o 
   4   2  10       54.53       53.17      4.02 o 
   5   2  10        2.28        0.32      3.25 o 
   6   2  10       16.14        3.29      4.72 o 
  -7   3  10        0.21        2.71      5.94 o 
  -6   3  10        1.20        6.47      5.37 o 
  -5   3  10       40.92       39.28      6.34 o 
  -4   3  10      433.97      466.98      8.13 o 
  -3   3  10       10.33       18.71      3.35 o 
  -2   3  10       18.77       22.97      2.54 o 
  -1   3  10     1811.68     1766.43     13.16 o 
   0   3  10      171.38      176.78      2.76 o 
   1   3  10     1558.74     1486.05      9.89 o 
   2   3  10      203.08      237.28      3.53 o 
   3   3  10       86.95       75.60      3.52 o 
   4   3  10       94.37       91.25      4.08 o 
   5   3  10       24.23       12.41      5.08 o 
   6   3  10        7.14        2.75      4.05 o 
  -7   4  10        0.00       -6.04     10.43 o 
  -6   4  10        1.59        0.19      3.80 o 
  -5   4  10       67.64       80.76      5.31 o 
  -4   4  10      222.15      231.57      6.25 o 
  -3   4  10       25.22       34.52      3.24 o 
  -2   4  10       24.88       17.64      2.91 o 
  -1   4  10      840.97      920.64      7.76 o 
   0   4  10      823.27      798.24      6.95 o 
   1   4  10      239.06      254.97      2.93 o 
   2   4  10       77.36       65.15      2.51 o 
   3   4  10       80.01       97.49      3.37 o 
   4   4  10       41.03       50.28      5.03 o 
   5   4  10       18.38        7.01      3.49 o 
   6   4  10        0.58       -1.38      3.61 o 
  -7   5  10       20.68       32.74     10.22 o 
  -6   5  10       10.96        3.87      5.56 o 
  -5   5  10        6.33        6.99      4.73 o 
  -4   5  10       30.54       31.20      4.24 o 
  -3   5  10      223.03      222.30     14.11 o 
  -2   5  10       36.54       32.04      2.51 o 
  -1   5  10       30.38       18.68      2.43 o 
   0   5  10      173.08      192.90      4.44 o 
   1   5  10      238.91      235.28      2.81 o 
   2   5  10      132.76      132.91      2.92 o 
   3   5  10       95.84       84.14      4.08 o 
   4   5  10      109.28      104.70      4.06 o 
   5   5  10        0.08        2.03      3.22 o 
   6   5  10        0.02        0.92      3.68 o 
  -7   6  10        1.26       -2.13      7.04 o 
  -6   6  10        3.82        8.47     10.16 o 
  -5   6  10       92.52       83.67      7.90 o 
  -4   6  10        9.86       14.39      3.67 o 
  -3   6  10      130.11      135.86      6.99 o 
  -2   6  10        1.97        2.31      2.05 o 
  -1   6  10      484.76      491.54      6.18 o 
   0   6  10       20.75       26.13      1.89 o 
   1   6  10        1.24        4.14      1.30 o 
   2   6  10       74.80       80.63      2.41 o 
   3   6  10        5.24        2.04      2.11 o 
   4   6  10        5.20        9.29      2.76 o 
   5   6  10        8.16        1.94      3.67 o 
   6   6  10        2.61       -0.41      3.78 o 
  -7   7  10        0.02       -0.34      8.81 o 
  -6   7  10       24.57       21.60      6.31 o 
  -5   7  10       23.52       24.39      5.73 o 
  -4   7  10       98.61       87.70      4.88 o 
  -3   7  10       42.60       39.56      3.83 o 
  -2   7  10        1.29        6.20      2.53 o 
  -1   7  10       53.11       45.27      3.06 o 
   0   7  10       20.31       17.22      2.27 o 
   1   7  10      596.87      630.76      5.90 o 
   2   7  10        2.75        3.28      1.71 o 
   3   7  10      155.49      165.02      4.03 o 
   4   7  10        7.46        3.52      3.10 o 
   5   7  10        0.24        1.38      3.46 o 
   6   7  10       32.69        1.71      4.73 o 
  -7   8  10        5.31        7.09      6.52 o 
  -6   8  10        8.04        0.18      4.35 o 
  -5   8  10       13.40       17.59      4.54 o 
  -4   8  10        5.06        5.96      3.50 o 
  -3   8  10       44.68       54.76      4.40 o 
  -2   8  10      100.32      110.61      5.79 o 
  -1   8  10       26.29       25.06      1.85 o 
   0   8  10      484.84      483.36      6.22 o 
   1   8  10       96.85      113.35      3.12 o 
   2   8  10       28.01       24.69      2.18 o 
   3   8  10       26.63       24.03      2.79 o 
   4   8  10        0.71        0.82      2.40 o 
   5   8  10       38.59        9.32      6.44 o 
  -6   9  10       19.99       22.67      6.60 o 
  -5   9  10       53.69       60.61      5.59 o 
  -4   9  10        4.85       14.59      5.71 o 
  -3   9  10       52.81       72.94      4.29 o 
  -2   9  10      102.44      100.96      2.05 o 
  -1   9  10      256.18      248.84      3.68 o 
   0   9  10      541.12      524.30     10.94 o 
   1   9  10       11.07        9.24      2.04 o 
   2   9  10      124.14      129.44      3.36 o 
   3   9  10        2.67        3.46      2.25 o 
   4   9  10        9.91        7.13      2.95 o 
   5   9  10        8.08        4.10      3.54 o 
  -6  10  10        4.74       10.61      9.86 o 
  -5  10  10        0.01        0.22      4.97 o 
  -4  10  10       21.70       25.56      4.02 o 
  -3  10  10      117.15      112.41      4.35 o 
  -2  10  10      162.03      168.57      3.95 o 
  -1  10  10       12.23       12.50      1.48 o 
   0  10  10       85.18       72.77      5.81 o 
   1  10  10      102.73       94.31      3.07 o 
   2  10  10       47.18       36.79      2.45 o 
   3  10  10        0.17        1.68      2.11 o 
   4  10  10        5.70        4.87      2.75 o 
   5  10  10       24.01        9.75      4.69 o 
  -6  11  10        5.54        9.89      4.20 o 
  -5  11  10       10.23        5.53      3.30 o 
  -4  11  10      148.84      139.34      6.78 o 
  -3  11  10       85.95       86.35      2.84 o 
  -2  11  10      144.30      154.89      3.60 o 
  -1  11  10      232.06      246.18      8.45 o 
   0  11  10       61.95       70.94      7.13 o 
   1  11  10      139.23      137.10      4.98 o 
   2  11  10      115.91      128.66      3.37 o 
   3  11  10        0.01       -1.22      2.36 o 
   4  11  10        1.43        3.50      2.87 o 
   5  11  10        0.65       -0.81      3.24 o 
  -6  12  10        1.06        4.93      4.45 o 
  -5  12  10       38.56       43.94     10.80 o 
  -4  12  10        5.19        4.71      3.01 o 
  -3  12  10        5.43        2.58      1.68 o 
  -2  12  10      405.57      391.07      5.92 o 
  -1  12  10      372.61      370.59      6.26 o 
   0  12  10      433.15      399.47     18.13 o 
   1  12  10      275.41      299.29      9.45 o 
   2  12  10        1.31        3.86      1.46 o 
   3  12  10       40.10       40.24      3.85 o 
   4  12  10       20.38       10.54      4.07 o 
   5  12  10        0.05        0.18      2.79 o 
  -6  13  10        1.76       -0.67      4.80 o 
  -5  13  10        1.52       -0.37      2.30 o 
  -4  13  10        0.11        1.15      1.96 o 
  -3  13  10      115.66       99.70      6.66 o 
  -2  13  10      212.38      212.07      5.55 o 
  -1  13  10        1.06       -1.26      1.68 o 
   0  13  10      770.72      810.58     17.46 o 
   1  13  10       23.09       19.72      1.06 o 
   2  13  10       97.37       87.30      5.18 o 
   3  13  10        8.03        6.60      3.13 o 
   4  13  10        1.30       -2.43      3.43 o 
   5  13  10        0.04       -2.48      3.50 o 
  -5  14  10        1.66       -2.15      2.74 o 
  -4  14  10       25.45       22.10      2.49 o 
  -3  14  10       54.56       55.97      4.97 o 
  -2  14  10        0.55        1.24      2.16 o 
  -1  14  10      138.31      145.81      4.02 o 
   0  14  10       77.74       69.57      2.65 o 
   1  14  10       15.68       19.52      1.41 o 
   2  14  10       15.65       11.02      1.97 o 
   3  14  10        4.89        3.64      2.37 o 
   4  14  10        4.57        2.05      3.15 o 
  -5  15  10        0.06        6.18      5.37 o 
  -4  15  10        2.35       -0.23      4.12 o 
  -3  15  10        9.13       10.60      4.11 o 
  -2  15  10      153.08      149.36      6.46 o 
  -1  15  10        0.01       -0.43      2.39 o 
   0  15  10       12.70       14.25      2.07 o 
   1  15  10        8.93       10.53      1.05 o 
   2  15  10       47.24       46.67      2.62 o 
   3  15  10       18.08       14.94      3.40 o 
   4  15  10        0.30        1.28      3.11 o 
  -5  16  10       13.07       12.46      5.02 o 
  -4  16  10        3.06        1.20      3.61 o 
  -3  16  10       14.84       17.83      3.55 o 
  -2  16  10        5.68        3.86      2.94 o 
  -1  16  10       50.16       51.40      3.11 o 
   0  16  10      186.49      189.41     13.10 o 
   1  16  10        7.57        6.44      1.41 o 
   2  16  10        2.23        6.03      2.14 o 
   3  16  10        1.45        2.94      2.45 o 
   4  16  10        6.83       12.98      4.72 o 
  -5  17  10        2.28        1.12      4.29 o 
  -4  17  10       10.70        7.55      3.57 o 
  -3  17  10       14.77       10.20      2.87 o 
  -2  17  10        0.40        0.31      1.82 o 
  -1  17  10       12.16       16.94      2.30 o 
   0  17  10      179.58      169.67      6.22 o 
   1  17  10        0.01        1.26      2.29 o 
   2  17  10        0.00        1.47      2.82 o 
   3  17  10        1.27        4.13      3.65 o 
   4  17  10        4.70        5.59      4.61 o 
  -4  18  10        5.61        8.59      4.11 o 
  -3  18  10        0.17       -0.19      2.39 o 
  -2  18  10       34.84       39.13      5.55 o 
  -1  18  10        0.17        2.08      2.63 o 
   0  18  10        7.65        5.56      1.73 o 
   1  18  10        0.74        1.53      5.35 o 
   2  18  10        0.61        0.22      4.09 o 
   3  18  10        4.81        6.88      6.69 o 
  -4  19  10       13.62       20.94      4.93 o 
  -3  19  10        1.38        3.02      3.27 o 
  -2  19  10        3.35        0.86      4.00 o 
  -1  19  10       31.79       40.57      6.12 o 
   0  19  10        4.55        1.52      5.48 o 
   1  19  10       38.18       53.48     15.99 o 
   2  19  10        0.12        4.99      5.29 o 
   3  19  10        1.99       -8.16      8.16 o 
  -3  20  10        4.11        0.71      4.00 o 
  -2  20  10       30.66       39.92      8.68 o 
  -1  20  10       27.31       32.32      6.41 o 
   0  20  10       16.62       14.69      7.12 o 
   1  20  10        0.09        0.77      5.60 o 
   2  20  10        4.85        3.79      5.69 o 
  -2  21  10       20.79       24.77      6.70 o 
  -1  21  10       24.51       32.72      8.73 o 
   0  21  10        7.70       15.44      7.15 o 
   1  21  10       23.83        3.85      6.49 o 
  -1  22  10        7.86       11.72      6.26 o 
   0  22  10       16.28        6.07     10.79 o 
  -7   1  11        0.96        3.54      5.68 o 
  -6   1  11       15.44       19.12      5.45 o 
  -5   1  11        0.19        4.68      4.36 o 
  -4   1  11      280.07      303.75      7.85 o 
  -3   1  11        4.10        2.60      2.44 o 
  -2   1  11       43.47       57.75      3.17 o 
  -1   1  11      207.34      231.89      3.22 o 
   0   1  11      100.92       93.44      2.25 o 
   1   1  11       42.32       42.68      1.78 o 
   2   1  11       38.45       42.51      2.41 o 
   3   1  11      112.59      126.73      4.38 o 
   4   1  11       47.37       44.73      3.65 o 
   5   1  11       17.72        8.24      4.77 o 
   6   1  11        0.50       -0.42      3.92 o 
  -7   2  11        0.03       -1.42      6.42 o 
  -6   2  11       76.35      102.01     11.61 o 
  -5   2  11       38.31       39.13      6.36 o 
  -4   2  11        0.51       -1.10      3.03 o 
  -3   2  11      132.27      143.59      4.50 o 
  -2   2  11       66.24       61.71      3.41 o 
  -1   2  11       48.12       44.23      1.60 o 
   0   2  11      517.99      515.37      5.23 o 
   1   2  11      133.40      146.69      2.32 o 
   2   2  11      546.49      551.00      5.87 o 
   3   2  11        8.83        8.58      2.34 o 
   4   2  11       75.17       77.66      4.43 o 
   5   2  11        9.15        3.47      3.52 o 
   6   2  11        0.23        1.27      4.33 o 
  -7   3  11       41.30       49.47      9.66 o 
  -6   3  11        3.84        4.00      5.06 o 
  -5   3  11       33.54       41.59      5.09 o 
  -4   3  11       59.78       65.15      4.85 o 
  -3   3  11        0.45        3.52      2.84 o 
  -2   3  11       88.14      110.94      3.51 o 
  -1   3  11       80.99       80.99      1.87 o 
   0   3  11      525.74      507.82      4.08 o 
   1   3  11       19.73       16.49      1.52 o 
   2   3  11     1050.18     1070.85      8.92 o 
   3   3  11        5.82        2.75      2.27 o 
   4   3  11        9.91       10.39      2.97 o 
   5   3  11        0.17        0.38      2.95 o 
   6   3  11        0.51        0.31      3.38 o 
  -7   4  11        0.85        3.88      6.56 o 
  -6   4  11        0.24       -0.39      5.09 o 
  -5   4  11       25.87       29.85      4.77 o 
  -4   4  11       51.85       51.84      4.71 o 
  -3   4  11       55.62       60.72      3.65 o 
  -2   4  11        9.60       10.24      1.99 o 
  -1   4  11       35.25       34.20      1.27 o 
   0   4  11       25.85       30.49      1.61 o 
   1   4  11        0.64       -0.02      0.99 o 
   2   4  11        8.17        6.52      1.71 o 
   3   4  11      110.87       98.16      3.49 o 
   4   4  11        7.71        2.63      2.79 o 
   5   4  11        0.27       -0.62      3.07 o 
   6   4  11        5.47        1.80      4.28 o 
  -7   5  11       13.21       24.91     10.00 o 
  -6   5  11        2.97        2.78      5.24 o 
  -5   5  11       27.81       23.88      5.69 o 
  -4   5  11      103.02       88.41      4.87 o 
  -3   5  11       10.23        8.51      3.54 o 
  -2   5  11        4.64        3.47      1.96 o 
  -1   5  11      104.05      117.81      1.81 o 
   0   5  11        2.15        4.46      1.96 o 
   1   5  11       76.78       76.35      1.77 o 
   2   5  11       56.36       58.01      3.44 o 
   3   5  11      196.08      191.64      5.01 o 
   4   5  11       96.16      105.25      4.05 o 
   5   5  11        0.26       -0.97      3.42 o 
   6   5  11        3.75       -0.10      4.03 o 
  -7   6  11        0.00        0.38      7.94 o 
  -6   6  11        7.82        4.69      4.74 o 
  -5   6  11       39.73       30.87      6.78 o 
  -4   6  11       51.44       56.55      4.20 o 
  -3   6  11       34.48       35.39      4.52 o 
  -2   6  11       15.36       11.41      1.57 o 
  -1   6  11       44.56       42.70      2.25 o 
   0   6  11      409.38      446.21      6.81 o 
   1   6  11       91.08       96.87      2.06 o 
   2   6  11        3.17        2.05      1.33 o 
   3   6  11       62.16       77.87      3.28 o 
   4   6  11       11.13       14.87      3.20 o 
   5   6  11        4.71        1.42      3.54 o 
  -7   7  11       21.28       24.46      7.62 o 
  -6   7  11        1.97       -1.97      6.62 o 
  -5   7  11        2.85       -3.12      4.06 o 
  -4   7  11        1.81        1.11      3.45 o 
  -3   7  11       26.41       28.70      3.32 o 
  -2   7  11        9.43        7.42      1.62 o 
  -1   7  11      140.90      163.90      3.64 o 
   0   7  11      210.96      189.35      4.27 o 
   1   7  11      173.43      197.62      5.50 o 
   2   7  11       97.94       80.92      2.33 o 
   3   7  11       46.14       37.22      2.81 o 
   4   7  11       26.08       26.02      5.90 o 
   5   7  11        6.13        3.32      3.92 o 
  -6   8  11        2.08        6.40      5.20 o 
  -5   8  11        6.12        1.28      3.77 o 
  -4   8  11      362.79      329.96     14.92 o 
  -3   8  11        1.22        4.88      3.05 o 
  -2   8  11        0.09        0.14      0.96 o 
  -1   8  11        1.47        3.48      3.75 o 
   0   8  11       37.53       64.53      6.14 o 
   1   8  11        1.75       -0.94      2.29 o 
   2   8  11        1.60        1.47      1.71 o 
   3   8  11        0.11        1.24      2.49 o 
   4   8  11       14.26        7.75      2.71 o 
   5   8  11        3.63       -0.79      2.84 o 
  -6   9  11        6.93        5.83      4.72 o 
  -5   9  11       92.70       96.39      6.69 o 
  -4   9  11      297.28      300.26      7.92 o 
  -3   9  11       34.64       19.84      4.12 o 
  -2   9  11        3.27        5.53      1.11 o 
  -1   9  11      171.09      160.57      8.16 o 
   0   9  11      205.39      204.88      8.40 o 
   1   9  11       43.78       50.52      3.16 o 
   2   9  11        8.31       13.44      1.60 o 
   3   9  11      259.77      286.51      4.72 o 
   4   9  11        0.90        0.94      2.55 o 
   5   9  11        0.01        2.81      3.22 o 
  -6  10  11        3.22        5.13      6.79 o 
  -5  10  11        0.39       -0.48      4.45 o 
  -4  10  11      324.86      270.42      7.42 o 
  -3  10  11      184.70      165.36      6.00 o 
  -2  10  11       67.20       65.73      2.64 o 
  -1  10  11        1.59        1.66      4.29 o 
   0  10  11      398.56      418.79     11.80 o 
   1  10  11      117.99      135.11      3.95 o 
   2  10  11       28.30       17.43      2.32 o 
   3  10  11        4.42        4.84      2.64 o 
   4  10  11       57.86       58.69      6.80 o 
   5  10  11        0.88       -1.50      3.45 o 
  -6  11  11        0.25        2.01      3.77 o 
  -5  11  11       46.66       32.77     10.78 o 
  -4  11  11       62.41       67.75      5.26 o 
  -3  11  11      356.37      308.15      7.30 o 
  -2  11  11        6.46        5.46      1.95 o 
  -1  11  11     1648.36     1683.31     25.85 o 
   0  11  11        0.87        2.77      5.44 o 
   1  11  11        2.53        3.07      2.39 o 
   2  11  11       20.46       18.24      2.20 o 
   3  11  11       12.35        9.96      2.07 o 
   4  11  11        0.07        1.11      2.99 o 
   5  11  11       18.31       11.08      4.50 o 
  -6  12  11        0.15        2.57      5.38 o 
  -5  12  11        6.70        4.72      3.97 o 
  -4  12  11       49.07       42.14      5.29 o 
  -3  12  11       70.75       69.85      5.25 o 
  -2  12  11       13.89       10.77      1.70 o 
  -1  12  11      139.96      155.39      9.26 o 
   0  12  11      491.40      513.12     17.70 o 
   1  12  11       66.35       66.26      3.95 o 
   2  12  11       28.61       23.00      1.58 o 
   3  12  11       65.16       64.49      5.30 o 
   4  12  11       26.67       15.23      4.31 o 
   5  12  11        0.81       -1.44      3.04 o 
  -6  13  11        0.61        0.98      5.77 o 
  -5  13  11        6.37        4.20      3.60 o 
  -4  13  11       35.25       34.76      2.55 o 
  -3  13  11       14.21        9.80      3.81 o 
  -2  13  11       54.23       53.45      3.28 o 
  -1  13  11      582.91      541.11     16.90 o 
   0  13  11        8.96        5.94      5.19 o 
   1  13  11       38.45       37.52      2.17 o 
   2  13  11       56.96       58.42      4.03 o 
   3  13  11        0.01        2.39      2.27 o 
   4  13  11       45.40       34.70     13.14 o 
  -5  14  11        6.21       -0.63      3.82 o 
  -4  14  11       25.12       34.48      5.88 o 
  -3  14  11       27.12       27.18      3.52 o 
  -2  14  11        2.18        3.08      2.35 o 
  -1  14  11        1.75        1.33      1.93 o 
   0  14  11      146.01      139.24     14.53 o 
   1  14  11       90.11       86.37      3.00 o 
   2  14  11        3.26        0.78      1.39 o 
   3  14  11       10.50        4.34      2.82 o 
   4  14  11        4.23        4.19      3.70 o 
  -5  15  11        3.64        7.13      5.43 o 
  -4  15  11        5.11        0.49      3.33 o 
  -3  15  11        4.03        8.28      4.16 o 
  -2  15  11       98.46      100.82      3.89 o 
  -1  15  11       86.95       72.14      4.54 o 
   0  15  11       35.77       39.88      6.61 o 
   1  15  11       67.45       80.13      6.98 o 
   2  15  11        7.94        7.61      1.78 o 
   3  15  11       47.97       21.25     13.33 o 
   4  15  11        0.16        1.00      4.61 o 
  -5  16  11       11.33        8.79      4.66 o 
  -4  16  11        0.00        0.80      3.89 o 
  -3  16  11       58.98       65.07      4.48 o 
  -2  16  11        6.87        7.18      2.71 o 
  -1  16  11       10.21        9.98      4.02 o 
   0  16  11        4.40        7.58      5.84 o 
   1  16  11       44.50       37.42     17.90 o 
   2  16  11        2.89        2.13      3.48 o 
   3  16  11       10.40        2.62      3.08 o 
   4  16  11        8.62        4.00      5.16 o 
  -4  17  11       10.79        9.45      3.60 o 
  -3  17  11        2.01        5.71      3.09 o 
  -2  17  11      111.22      120.03      6.50 o 
  -1  17  11        7.64        6.23      1.29 o 
   0  17  11        0.36       -5.29      8.85 o 
   1  17  11        9.41       19.80      6.64 o 
   2  17  11        0.21        6.25      5.61 o 
   3  17  11        1.08        0.80      4.84 o 
  -4  18  11        0.03       -1.51      3.10 o 
  -3  18  11        7.54        4.12      3.48 o 
  -2  18  11       13.26       15.04      3.80 o 
  -1  18  11        2.27        0.80      5.36 o 
   0  18  11       25.80       30.14      7.96 o 
   1  18  11        0.68       -0.13      5.56 o 
   2  18  11        2.34        0.45      4.53 o 
   3  18  11        0.02        0.30      5.16 o 
  -4  19  11       21.15       19.81      5.46 o 
  -3  19  11        0.03       -3.29      3.29 o 
  -2  19  11        1.05       -1.16      6.00 o 
  -1  19  11        1.03        8.25      5.48 o 
   0  19  11       10.91       12.69      6.66 o 
   1  19  11       21.23       10.36     15.04 o 
   2  19  11        2.53       -2.68      5.31 o 
  -3  20  11        2.53        5.91      6.12 o 
  -2  20  11       18.82       15.47      7.02 o 
  -1  20  11       24.39       31.35      8.27 o 
   0  20  11        4.59        2.12     11.47 o 
   1  20  11        0.18        0.98      5.86 o 
   2  20  11        0.21        2.54      5.94 o 
  -2  21  11        0.05       -1.21      5.53 o 
  -1  21  11       56.55       70.81      8.85 o 
   0  21  11       44.02       82.77     11.19 o 
   1  21  11        5.26        4.11      8.73 o 
  -7   0  12       25.09       29.13      9.93 o 
  -6   0  12        0.29        6.87      6.93 o 
  -5   0  12       61.09       82.51      7.47 o 
  -4   0  12      498.68      464.19     18.97 o 
  -3   0  12     2216.52     2153.59     29.72 o 
  -2   0  12      333.38      363.82     10.19 o 
  -1   0  12       37.74       41.25      3.98 o 
   0   0  12     2239.37     2230.68     26.98 o 
   1   0  12       40.54       51.88      2.69 o 
   2   0  12      260.51      275.37      6.55 o 
   3   0  12      601.05      578.73     10.95 o 
   4   0  12        3.57       -0.64      3.72 o 
   5   0  12        3.48        4.52      5.32 o 
   6   0  12        0.00       -0.88      6.51 o 
  -7   1  12       10.88       15.41      7.16 o 
  -6   1  12        0.00        0.44      4.50 o 
  -5   1  12       38.75       36.30      6.14 o 
  -4   1  12     1005.07      984.31     12.54 o 
  -3   1  12      161.37      151.76      5.00 o 
  -2   1  12       47.06       47.27      5.99 o 
  -1   1  12      447.05      469.65      4.75 o 
   0   1  12      297.52      298.19      3.87 o 
   1   1  12       15.54        9.98      1.76 o 
   2   1  12        6.42       10.64      1.91 o 
   3   1  12      284.21      312.88      5.36 o 
   4   1  12       91.29      103.58      5.22 o 
   5   1  12        9.32        3.21      3.62 o 
   6   1  12        0.85        1.36      3.78 o 
  -7   2  12        0.09       -5.60      7.06 o 
  -6   2  12       11.58        6.93      5.00 o 
  -5   2  12       26.97       26.77      4.39 o 
  -4   2  12      637.19      636.16      9.69 o 
  -3   2  12        0.21        1.09      2.45 o 
  -2   2  12      186.91      182.18      6.02 o 
  -1   2  12      511.28      499.78      4.77 o 
   0   2  12      361.01      388.30      4.47 o 
   1   2  12       67.00       67.55      2.17 o 
   2   2  12       44.59       49.77      2.33 o 
   3   2  12        6.97        8.55      2.56 o 
   4   2  12        2.02        2.83      2.81 o 
   5   2  12        3.97       -0.21      2.84 o 
   6   2  12        0.89       -1.73      4.28 o 
  -7   3  12        0.15       -6.27      6.82 o 
  -6   3  12        9.53        8.17      4.97 o 
  -5   3  12        0.09        4.36      4.06 o 
  -4   3  12      241.20      271.61      6.67 o 
  -3   3  12      152.72      151.19      6.78 o 
  -2   3  12        0.27       -0.03      1.40 o 
  -1   3  12     1282.83     1291.23     10.10 o 
   0   3  12     1786.91     1789.91     11.71 o 
   1   3  12       37.98       39.47      1.64 o 
   2   3  12       77.53       81.62      3.34 o 
   3   3  12        4.99       10.45      2.64 o 
   4   3  12        0.01       -0.81      2.41 o 
   5   3  12        4.52        2.16      4.08 o 
  -7   4  12        0.50       -1.93      6.55 o 
  -6   4  12        4.79       -0.27      4.41 o 
  -5   4  12       25.38       24.85      4.79 o 
  -4   4  12        2.87        4.40      3.10 o 
  -3   4  12      488.79      492.43      9.37 o 
  -2   4  12       94.00      102.28      3.10 o 
  -1   4  12      100.32       89.94      1.81 o 
   0   4  12      302.98      285.68      3.01 o 
   1   4  12      215.18      233.00      3.89 o 
   2   4  12       12.50       24.01      2.13 o 
   3   4  12      311.33      286.71      4.88 o 
   4   4  12       23.97       29.75      3.73 o 
   5   4  12       24.00       12.43      5.37 o 
  -7   5  12       21.18       21.53     10.34 o 
  -6   5  12        1.82        4.49      4.63 o 
  -5   5  12        1.78        2.09      4.69 o 
  -4   5  12        3.04        1.96      2.99 o 
  -3   5  12      104.73      103.44      4.19 o 
  -2   5  12       53.24       54.24      2.53 o 
  -1   5  12        2.45        1.21      0.96 o 
   0   5  12       49.97       53.27      5.98 o 
   1   5  12       20.93       22.73      1.20 o 
   2   5  12      133.82      119.64      3.20 o 
   3   5  12        0.22        3.12      2.24 o 
   4   5  12        9.02        4.86      2.65 o 
   5   5  12       20.22        9.69      4.72 o 
  -7   6  12        1.54       10.44      7.29 o 
  -6   6  12       10.43        4.46      8.62 o 
  -5   6  12       22.29       18.70      5.38 o 
  -4   6  12      136.84      143.97      6.18 o 
  -3   6  12       29.71       39.40      5.38 o 
  -2   6  12       57.99       51.97      3.79 o 
  -1   6  12        1.87        2.32      1.65 o 
   0   6  12       16.99        9.48      2.34 o 
   1   6  12       93.33      107.62      2.19 o 
   2   6  12       54.69       52.73      2.27 o 
   3   6  12        5.25        5.73      2.54 o 
   4   6  12        2.45        3.46      2.86 o 
   5   6  12        0.00        2.78      4.16 o 
  -6   7  12       32.92       17.31     14.35 o 
  -5   7  12        7.05        6.66      4.14 o 
  -4   7  12       43.10       62.96      4.56 o 
  -3   7  12        3.98        8.87      2.85 o 
  -2   7  12        2.46        1.54      1.17 o 
  -1   7  12        7.60        9.74      2.25 o 
   0   7  12      137.82      134.80     10.17 o 
   1   7  12        7.61       10.49      2.79 o 
   2   7  12      118.94      111.06      2.56 o 
   3   7  12       94.49      105.60      4.51 o 
   4   7  12        2.18        4.06      2.98 o 
   5   7  12        0.64       -1.86      3.42 o 
  -6   8  12        0.03       -0.86      4.11 o 
  -5   8  12       44.34       50.72      5.34 o 
  -4   8  12        0.07       -2.92      4.53 o 
  -3   8  12        4.53        5.68      2.93 o 
  -2   8  12       27.92       33.76      1.94 o 
  -1   8  12       33.98       32.16      5.94 o 
   0   8  12      401.68      407.93      9.92 o 
   1   8  12      317.32      322.89      5.76 o 
   2   8  12       24.08       20.71      1.69 o 
   3   8  12       33.63       35.93      3.21 o 
   4   8  12        1.53        3.32      2.50 o 
   5   8  12        4.55        3.75      3.36 o 
  -6   9  12        5.34       -0.30      4.84 o 
  -5   9  12       38.29       51.17     15.74 o 
  -4   9  12      116.45      141.16      7.09 o 
  -3   9  12        4.20       10.03      3.05 o 
  -2   9  12      264.42      251.94      3.75 o 
  -1   9  12       62.81       58.82      7.45 o 
   0   9  12      319.87      319.84     10.57 o 
   1   9  12       47.88       41.64      3.49 o 
   2   9  12       62.60       51.48      2.20 o 
   3   9  12       82.98       69.27      3.51 o 
   4   9  12        7.60        5.04      3.13 o 
   5   9  12        2.74        3.22      3.55 o 
  -6  10  12       13.59       14.02      8.93 o 
  -5  10  12        0.67       -2.05      4.54 o 
  -4  10  12       23.19       33.21      4.00 o 
  -3  10  12       22.41       18.42      2.76 o 
  -2  10  12       12.81        9.14      1.69 o 
  -1  10  12      172.64      177.21      9.10 o 
   0  10  12        3.67        5.20      6.48 o 
   1  10  12        3.41        5.25      2.64 o 
   2  10  12      245.16      215.67      3.94 o 
   3  10  12       42.24       46.64      2.78 o 
   4  10  12        0.06       -0.57      3.34 o 
   5  10  12        1.49       -0.74      3.44 o 
  -6  11  12        2.23        6.58      5.32 o 
  -5  11  12       15.27       14.30      5.98 o 
  -4  11  12        0.69        1.23      3.66 o 
  -3  11  12        2.81        1.96      1.16 o 
  -2  11  12       17.61       21.67      1.85 o 
  -1  11  12      994.53      996.04     19.86 o 
   0  11  12      198.04      223.31     10.22 o 
   1  11  12        0.86        0.94      2.18 o 
   2  11  12       16.24       17.67      1.39 o 
   3  11  12        3.15        6.69      2.17 o 
   4  11  12        0.13        0.51      2.46 o 
   5  11  12        3.59        1.69      3.35 o 
  -6  12  12        1.79        4.24      3.56 o 
  -5  12  12       19.00        6.28      4.48 o 
  -4  12  12        1.97        0.87      1.90 o 
  -3  12  12       37.25       38.01      3.46 o 
  -2  12  12      204.05      190.49      4.77 o 
  -1  12  12       12.16       17.42      6.81 o 
   0  12  12       42.78       34.12      6.27 o 
   1  12  12       60.70       58.26      2.89 o 
   2  12  12        1.15       -0.65      0.87 o 
   3  12  12        9.54        6.63      2.77 o 
   4  12  12        4.09       -0.34      2.53 o 
  -5  13  12        5.17        2.93      4.02 o 
  -4  13  12        3.77        2.19      1.59 o 
  -3  13  12        2.59        3.88      3.23 o 
  -2  13  12        2.99        2.24      1.57 o 
  -1  13  12       68.65       69.31      6.85 o 
   0  13  12       26.89       21.59      6.12 o 
   1  13  12       15.73       14.02      3.50 o 
   2  13  12        2.61        3.09      1.35 o 
   3  13  12        0.93        1.96      2.05 o 
   4  13  12        0.27        0.91      4.99 o 
  -5  14  12        5.26        6.76      4.32 o 
  -4  14  12       16.16       17.75      4.18 o 
  -3  14  12       32.78       20.07      3.25 o 
  -2  14  12       34.14       39.89      2.33 o 
  -1  14  12        0.45       -0.75      4.84 o 
   0  14  12       61.56       74.67      7.17 o 
   1  14  12        1.24       -0.09      1.57 o 
   2  14  12        0.20       -1.01      2.95 o 
   3  14  12       20.76        8.98      6.61 o 
   4  14  12        0.08        2.43      5.31 o 
  -5  15  12        3.63        9.92      5.47 o 
  -4  15  12        4.59        6.55      3.75 o 
  -3  15  12        4.21       -0.72      2.14 o 
  -2  15  12        0.00        1.12      2.28 o 
  -1  15  12      222.02      225.82      9.95 o 
   0  15  12       75.36       89.52     16.08 o 
   1  15  12       62.66       40.87     19.50 o 
   2  15  12       15.85       12.52      4.41 o 
   3  15  12        1.11        4.46      3.37 o 
   4  15  12        4.26        0.70      4.57 o 
  -5  16  12        3.37        6.63      6.40 o 
  -4  16  12        9.07        9.78      3.99 o 
  -3  16  12        7.01        7.16      2.78 o 
  -2  16  12        0.06       -2.45      2.80 o 
  -1  16  12       95.71      108.31     12.60 o 
   0  16  12       36.34       51.66      9.98 o 
   1  16  12       26.85       25.89      8.68 o 
   2  16  12        0.18       -2.76      6.33 o 
   3  16  12        0.60        0.30      3.03 o 
  -4  17  12        0.27       -3.89      3.89 o 
  -3  17  12       10.42        4.57      2.84 o 
  -2  17  12       15.40       19.92      5.93 o 
  -1  17  12        0.03        2.23      6.18 o 
   0  17  12       65.79       58.91      9.02 o 
   1  17  12       41.20       42.46      8.74 o 
   2  17  12        3.59        4.16      5.37 o 
   3  17  12        1.18       -3.70      5.10 o 
  -4  18  12        1.63        7.19      4.24 o 
  -3  18  12       23.24       37.36      7.03 o 
  -2  18  12        0.47        2.77      6.71 o 
  -1  18  12       11.56       16.71     10.43 o 
   0  18  12        3.98       14.68      6.76 o 
   1  18  12       13.27       16.91      8.29 o 
   2  18  12        0.07       -2.09      5.19 o 
   3  18  12        0.01        7.34      6.44 o 
  -3  19  12       19.76       29.81      7.95 o 
  -2  19  12        0.56       -1.47      6.67 o 
  -1  19  12       32.45       53.96      6.87 o 
   0  19  12       19.09       24.40      7.43 o 
   1  19  12        0.28        0.12      6.25 o 
   2  19  12        1.29       -0.06      4.55 o 
  -3  20  12        0.34        2.22      6.75 o 
  -2  20  12        6.49        4.69      6.65 o 
  -1  20  12       13.07       17.63      8.44 o 
   0  20  12        1.88        8.79      7.13 o 
   1  20  12        2.85        1.49      6.37 o 
  -2  21  12       52.42       38.13     12.24 o 
  -1  21  12        5.40        2.38      5.69 o 
   0  21  12       24.10       12.66     11.10 o 
  -7   1  13       24.55       27.85      8.25 o 
  -6   1  13       24.69       10.88      6.16 o 
  -5   1  13        0.19        2.72      3.89 o 
  -4   1  13       97.87      127.56      5.43 o 
  -3   1  13        4.03        5.25      4.78 o 
  -2   1  13       33.44       27.53      2.50 o 
  -1   1  13       86.31      102.72      2.53 o 
   0   1  13        6.31        4.75      1.72 o 
   1   1  13        3.18        1.62      1.66 o 
   2   1  13      188.57      156.46      3.61 o 
   3   1  13      291.58      288.38      4.94 o 
   4   1  13        0.14       -1.07      2.57 o 
   5   1  13        3.04        1.74      3.70 o 
  -7   2  13        2.22        3.04      6.26 o 
  -6   2  13       47.63       61.63     13.22 o 
  -5   2  13        9.19       11.04      4.75 o 
  -4   2  13      790.88      811.51     18.60 o 
  -3   2  13        2.90       -1.17      4.57 o 
  -2   2  13      107.89       89.84      3.38 o 
  -1   2  13       52.23       44.20      1.71 o 
   0   2  13        0.40        0.10      1.15 o 
   1   2  13      417.20      423.14      4.31 o 
   2   2  13      512.41      498.29      5.79 o 
   3   2  13      102.17       96.43      3.73 o 
   4   2  13        3.37        3.33      2.83 o 
   5   2  13       50.72       68.85      7.76 o 
  -7   3  13        1.75        5.44      6.92 o 
  -6   3  13       23.11        8.96      6.88 o 
  -5   3  13       20.23       22.15      4.87 o 
  -4   3  13       48.06       50.80      4.75 o 
  -3   3  13      136.76      143.00      8.05 o 
  -2   3  13       49.22       56.87      3.25 o 
  -1   3  13      538.17      543.80      5.25 o 
   0   3  13      149.08      152.07      2.96 o 
   1   3  13        0.00        1.79      1.50 o 
   2   3  13       97.78       98.15      3.29 o 
   3   3  13      170.87      193.78      4.50 o 
   4   3  13        2.83        1.29      2.79 o 
   5   3  13       28.16       10.57      4.54 o 
  -7   4  13       80.93      107.30      9.20 o 
  -6   4  13       42.10       50.96     13.82 o 
  -5   4  13       25.08       33.55      5.42 o 
  -4   4  13       90.57       92.62      5.38 o 
  -3   4  13       60.86       66.28      4.36 o 
  -2   4  13      189.10      193.40      4.16 o 
  -1   4  13       21.95       26.02      1.44 o 
   0   4  13       43.11       44.70      1.90 o 
   1   4  13        0.01       -1.44      1.44 o 
   2   4  13       72.55       81.63      2.94 o 
   3   4  13      405.38      435.83      6.79 o 
   4   4  13       45.22       36.65      3.39 o 
   5   4  13        0.00       -1.65      3.07 o 
  -6   5  13        2.25       -1.25      5.10 o 
  -5   5  13        3.33        1.94      3.98 o 
  -4   5  13       99.47       93.83      6.07 o 
  -3   5  13       10.54        9.49      3.23 o 
  -2   5  13        8.47        8.16      2.32 o 
  -1   5  13        9.85        7.31      1.50 o 
   0   5  13       73.53       91.20     12.16 o 
   1   5  13       41.56       39.28      2.14 o 
   2   5  13       18.13       11.03      2.21 o 
   3   5  13       30.63       38.88      2.86 o 
   4   5  13       61.51       58.88      3.63 o 
   5   5  13       26.23       12.81      5.81 o 
  -6   6  13        9.73        9.72      8.97 o 
  -5   6  13       54.11       59.65     11.71 o 
  -4   6  13       28.45       21.21      5.22 o 
  -3   6  13       22.72       19.91      3.03 o 
  -2   6  13        6.33        5.47      1.41 o 
  -1   6  13      192.34      168.13      7.09 o 
   0   6  13       18.32       22.04      5.36 o 
   1   6  13        8.68       10.38      2.48 o 
   2   6  13        0.01       -0.70      1.37 o 
   3   6  13       82.12       89.02      4.28 o 
   4   6  13       11.60       12.89      3.35 o 
   5   6  13       12.26        4.72      4.69 o 
  -6   7  13       36.17       30.02     14.48 o 
  -5   7  13        9.80        2.53      4.31 o 
  -4   7  13        0.77        7.82      4.30 o 
  -3   7  13        0.98        3.78      3.77 o 
  -2   7  13       10.77        5.55      1.31 o 
  -1   7  13      150.06      125.96      3.54 o 
   0   7  13      204.56      194.34      8.49 o 
   1   7  13       62.65       62.90      3.17 o 
   2   7  13       33.94       45.60      2.00 o 
   3   7  13        0.53        1.77      2.08 o 
   4   7  13        1.10        0.66      2.72 o 
   5   7  13        1.90        2.18      3.55 o 
  -6   8  13        1.35        9.83      8.33 o 
  -5   8  13        6.54        4.45      5.67 o 
  -4   8  13      106.51      113.72      5.77 o 
  -3   8  13       19.75       10.41      2.90 o 
  -2   8  13      177.07      188.89      3.00 o 
  -1   8  13      137.00      116.79      6.44 o 
   0   8  13       11.11       10.94      5.62 o 
   1   8  13      280.74      293.30      5.47 o 
   2   8  13       95.59       96.70      5.53 o 
   3   8  13       36.21       46.67      3.22 o 
   4   8  13        1.03       -1.79      2.58 o 
   5   8  13        1.25        3.07      3.38 o 
  -6   9  13       16.16        4.78      5.61 o 
  -5   9  13       31.00       16.36      7.03 o 
  -4   9  13      131.27      114.19      5.87 o 
  -3   9  13      199.35      190.78      5.20 o 
  -2   9  13        1.63        2.59      1.36 o 
  -1   9  13       93.20       90.74      7.27 o 
   0   9  13        0.85        3.00      5.36 o 
   1   9  13        3.00       -0.29      2.37 o 
   2   9  13       36.89       32.22      3.48 o 
   3   9  13       38.70       32.80      3.45 o 
   4   9  13       20.33        5.33      3.14 o 
   5   9  13        3.55       -0.18      3.04 o 
  -6  10  13        2.78        3.94      5.93 o 
  -5  10  13        3.32        3.47      4.98 o 
  -4  10  13       24.77       19.52      3.72 o 
  -3  10  13      164.34      134.91      3.43 o 
  -2  10  13        0.49       -1.10      1.10 o 
  -1  10  13      126.54      133.22      7.48 o 
   0  10  13       21.30       15.78      7.40 o 
   1  10  13       55.40       56.46      3.64 o 
   2  10  13        4.82        2.80      1.46 o 
   3  10  13        5.52        5.22      2.07 o 
   4  10  13        7.11        5.03      3.29 o 
   5  10  13        2.05        1.88      3.30 o 
  -6  11  13        7.37        6.22      5.31 o 
  -5  11  13        0.94       -3.64      4.77 o 
  -4  11  13        4.22        3.88      3.70 o 
  -3  11  13        6.59        4.03      1.53 o 
  -2  11  13      275.34      263.41      7.09 o 
  -1  11  13       53.10       69.10      7.73 o 
   0  11  13     1101.30     1173.87     20.75 o 
   1  11  13      171.62      193.46      9.98 o 
   2  11  13       33.87       20.54      3.82 o 
   3  11  13        9.88        7.65      2.40 o 
   4  11  13        3.09        3.17      2.63 o 
  -5  12  13        6.11        4.91      3.20 o 
  -4  12  13        4.87        3.31      2.82 o 
  -3  12  13       26.99       24.32      3.56 o 
  -2  12  13       13.64       11.62      1.31 o 
  -1  12  13       30.23       24.39      6.00 o 
   0  12  13        9.13        6.15      5.48 o 
   1  12  13      370.78      328.16     12.74 o 
   2  12  13       47.37       55.56      7.14 o 
   3  12  13       16.98        8.75      3.67 o 
   4  12  13        2.81        1.78      4.23 o 
  -5  13  13        0.06       -1.72      3.84 o 
  -4  13  13       17.79       15.60      3.52 o 
  -3  13  13       77.99       62.80      3.61 o 
  -2  13  13       86.77       79.39      6.89 o 
  -1  13  13       32.35       26.07      6.27 o 
   0  13  13       44.01       44.20      6.73 o 
   1  13  13       28.56       28.63      4.47 o 
   2  13  13       33.89       35.16     10.65 o 
   3  13  13        6.06        2.20      3.49 o 
   4  13  13        7.81        8.35      4.95 o 
  -5  14  13        3.11        1.21      4.06 o 
  -4  14  13        4.98        8.47      3.41 o 
  -3  14  13       27.84       31.06      3.55 o 
  -2  14  13        1.90        0.24      1.70 o 
  -1  14  13       64.21       75.96      9.14 o 
   0  14  13       89.02       93.31      9.30 o 
   1  14  13       10.26        5.74      2.35 o 
   2  14  13        0.33        1.76      2.42 o 
   3  14  13       86.13       93.30      7.43 o 
   4  14  13        0.35        0.59      4.09 o 
  -5  15  13       33.29       43.75      7.47 o 
  -4  15  13        0.97        2.14      2.84 o 
  -3  15  13       85.31       72.90      5.03 o 
  -2  15  13       80.33       88.53      6.88 o 
  -1  15  13       31.39       27.35     10.51 o 
   0  15  13        5.47       11.55      7.35 o 
   1  15  13        0.06       -3.68      7.34 o 
   2  15  13        3.27        3.30      2.45 o 
   3  15  13        6.06        4.98      3.47 o 
  -4  16  13        1.72        4.86      3.18 o 
  -3  16  13       11.44       12.97      2.92 o 
  -2  16  13        2.62       10.81      5.58 o 
  -1  16  13       35.07       30.23      7.03 o 
   0  16  13        1.07       10.60      7.39 o 
   1  16  13        4.68       11.05      7.48 o 
   2  16  13        5.68        3.24      5.14 o 
   3  16  13        6.98       -1.44      5.83 o 
  -4  17  13        0.44        1.44      3.14 o 
  -3  17  13       38.04       50.33      7.22 o 
  -2  17  13       11.76       15.27      6.16 o 
  -1  17  13       37.38       30.44      7.63 o 
   0  17  13       39.29       53.19      8.15 o 
   1  17  13        4.96       13.56      8.25 o 
   2  17  13        0.28       -0.67      4.94 o 
   3  17  13        5.17        0.89      4.86 o 
  -3  18  13       40.43       37.02      7.47 o 
  -2  18  13       11.15       12.03      7.87 o 
  -1  18  13        1.46        5.81      5.56 o 
   0  18  13       23.00       39.19      7.83 o 
   1  18  13        1.92       -3.24      7.62 o 
   2  18  13        0.65        0.77      5.18 o 
  -3  19  13       16.55       22.34      8.11 o 
  -2  19  13        1.83        3.19      6.19 o 
  -1  19  13        7.31        7.18      7.78 o 
   0  19  13        2.38        9.36      8.40 o 
   1  19  13        2.80        6.22      7.25 o 
   2  19  13        2.57        6.23      6.57 o 
  -2  20  13       22.83       21.24      7.72 o 
  -1  20  13       13.27       16.57      6.76 o 
   0  20  13        8.13       10.50      9.44 o 
   1  20  13        3.88        2.97      6.99 o 
  -7   0  14        0.40        3.63      8.17 o 
  -6   0  14       64.48       62.69      8.49 o 
  -5   0  14       11.22       16.15      6.90 o 
  -4   0  14      367.69      345.74      9.80 o 
  -3   0  14      229.88      267.08     11.11 o 
  -2   0  14      305.41      338.93      7.68 o 
  -1   0  14      530.91      546.81      8.24 o 
   0   0  14       13.97       15.68      3.62 o 
   1   0  14       23.92       17.43      2.40 o 
   2   0  14      386.41      389.81      7.14 o 
   3   0  14      202.42      218.39      8.84 o 
   4   0  14       10.79       28.59      4.57 o 
   5   0  14        8.48        1.14      4.41 o 
  -7   1  14        7.24        1.42      7.47 o 
  -6   1  14        1.37        0.23      4.92 o 
  -5   1  14       13.97       17.07      4.19 o 
  -4   1  14      340.97      335.93      9.35 o 
  -3   1  14      895.33      850.24     15.86 o 
  -2   1  14       76.72       70.74      3.24 o 
  -1   1  14       78.88       88.04      2.66 o 
   0   1  14      483.81      517.10      6.96 o 
   1   1  14       74.36       78.69      3.23 o 
   2   1  14      150.28      158.59      3.65 o 
   3   1  14       78.09       82.12      3.41 o 
   4   1  14        4.77        3.82      3.22 o 
   5   1  14       21.74        7.95      4.31 o 
  -6   2  14        0.58        0.44      3.76 o 
  -5   2  14       18.68       17.93      5.21 o 
  -4   2  14        4.01        0.54      2.96 o 
  -3   2  14      606.94      527.87      8.79 o 
  -2   2  14        5.09        7.54      2.34 o 
  -1   2  14      273.75      268.16      3.69 o 
   0   2  14      163.18      165.13      2.89 o 
   1   2  14      272.43      271.63      3.40 o 
   2   2  14      160.07      187.45      3.64 o 
   3   2  14       14.48        6.62      2.41 o 
   4   2  14        1.27        1.74      2.99 o 
   5   2  14        0.00        3.01      3.41 o 
  -6   3  14        5.34        1.51      5.17 o 
  -5   3  14        1.81        5.72      4.69 o 
  -4   3  14        1.85        1.18      3.69 o 
  -3   3  14       84.71       90.35      5.85 o 
  -2   3  14       68.63       71.94      4.34 o 
  -1   3  14       91.29       91.45      2.61 o 
   0   3  14      241.32      244.23      3.10 o 
   1   3  14        3.29        5.01      1.47 o 
   2   3  14        1.56        3.72      2.05 o 
   3   3  14       81.14       91.34      3.57 o 
   4   3  14        3.34        2.05      2.87 o 
   5   3  14        6.07        1.96      3.82 o 
  -6   4  14       13.96        1.31      5.16 o 
  -5   4  14        1.17        0.16      4.44 o 
  -4   4  14        0.45       -3.49      6.14 o 
  -3   4  14      250.21      242.72      6.75 o 
  -2   4  14        0.78        1.53      1.98 o 
  -1   4  14      167.54      165.62      2.73 o 
   0   4  14       32.07       28.22      2.47 o 
   1   4  14       82.72       77.98      3.10 o 
   2   4  14        1.71        5.73      1.85 o 
   3   4  14      111.25      130.77      4.16 o 
   4   4  14        3.14        0.54      2.58 o 
   5   4  14       13.35        1.97      3.60 o 
  -6   5  14        6.72        2.88      4.55 o 
  -5   5  14       29.70       21.44      5.44 o 
  -4   5  14       31.21       37.14      4.64 o 
  -3   5  14       14.45       14.70      3.36 o 
  -2   5  14      101.08       91.70      3.04 o 
  -1   5  14       44.67       43.14      1.33 o 
   0   5  14       16.39       33.26      4.87 o 
   1   5  14       11.03       11.52      1.74 o 
   2   5  14        0.67       -1.49      1.84 o 
   3   5  14        0.00        0.75      2.75 o 
   4   5  14       21.33       22.57      3.55 o 
   5   5  14       13.93        9.08      4.25 o 
  -6   6  14        4.61       -1.03      4.56 o 
  -5   6  14        5.25        6.63      4.34 o 
  -4   6  14        0.68       -1.04      4.18 o 
  -3   6  14      136.32      131.03      4.30 o 
  -2   6  14       73.89       70.31      3.14 o 
  -1   6  14      388.09      415.12     10.51 o 
   0   6  14       50.21       56.54      6.09 o 
   1   6  14        8.78        5.18      2.47 o 
   2   6  14       10.11        6.14      2.14 o 
   3   6  14        1.29        2.54      2.13 o 
   4   6  14       22.02       13.39      3.55 o 
   5   6  14       16.73       10.26      4.49 o 
  -6   7  14       23.04       13.24     10.32 o 
  -5   7  14        6.89       -0.96      4.66 o 
  -4   7  14      192.13      176.60      7.84 o 
  -3   7  14        2.95        3.74      3.58 o 
  -2   7  14       49.84       63.84      2.43 o 
  -1   7  14      239.36      222.33      5.68 o 
   0   7  14       55.71       53.87      6.45 o 
   1   7  14       31.46       35.85      3.18 o 
   2   7  14        0.34        0.88      1.57 o 
   3   7  14        2.86        4.40      2.27 o 
   4   7  14       10.78        8.39      3.20 o 
   5   7  14        2.86        2.38      3.39 o 
  -6   8  14        2.64        4.02      5.29 o 
  -5   8  14       10.21        5.76      4.96 o 
  -4   8  14       25.28       21.38      5.39 o 
  -3   8  14       10.84        7.32      1.84 o 
  -2   8  14       48.60       54.82      2.40 o 
  -1   8  14        0.00       -0.51      2.65 o 
   0   8  14       60.55       99.23      9.18 o 
   1   8  14       34.69       29.68      2.89 o 
   2   8  14        7.73        4.35      1.41 o 
   3   8  14        0.00       -0.35      2.21 o 
   4   8  14       10.84        7.83      3.16 o 
   5   8  14        1.33        1.25      3.34 o 
  -6   9  14       11.71        9.33      8.63 o 
  -5   9  14       10.28        6.07      5.24 o 
  -4   9  14       20.07       20.13      5.17 o 
  -3   9  14      113.27      133.29      4.77 o 
  -2   9  14       23.89       32.25      1.73 o 
  -1   9  14      194.65      220.57      9.65 o 
   0   9  14      237.91      252.07     14.53 o 
   1   9  14      132.70      159.02      4.32 o 
   2   9  14       25.19       20.59      2.59 o 
   3   9  14        0.75        2.12      2.21 o 
   4   9  14        2.21       -0.51      2.35 o 
  -6  10  14       21.14       14.84     13.34 o 
  -5  10  14       19.87       19.94      7.58 o 
  -4  10  14       52.86       51.37      5.96 o 
  -3  10  14        1.58       -0.78      2.75 o 
  -2  10  14        7.01        6.77      1.62 o 
  -1  10  14        0.12        0.14      5.10 o 
   0  10  14      140.94      141.83      9.14 o 
   1  10  14      145.23      146.00      4.60 o 
   2  10  14       23.99       28.57      4.42 o 
   3  10  14        0.99       -0.10      1.53 o 
   4  10  14       16.77       17.96      5.49 o 
  -6  11  14        1.67        6.31      5.80 o 
  -5  11  14        1.40        2.69      3.88 o 
  -4  11  14       18.91        7.97      4.36 o 
  -3  11  14        6.02        2.58      1.44 o 
  -2  11  14        3.32        8.38      5.12 o 
  -1  11  14        7.04        3.75      5.04 o 
   0  11  14      504.48      528.73     26.32 o 
   1  11  14       87.77       97.35      6.07 o 
   2  11  14        6.65        5.52      3.77 o 
   3  11  14        6.21        4.77      4.21 o 
   4  11  14        0.98        0.30      4.15 o 
  -5  12  14       28.43       23.94      8.21 o 
  -4  12  14       46.52       38.93      4.40 o 
  -3  12  14       61.58       57.47      3.42 o 
  -2  12  14      156.61      146.55      7.85 o 
  -1  12  14      129.99      132.20      9.55 o 
   0  12  14       85.92       96.53     26.24 o 
   1  12  14       27.17       32.89      2.56 o 
   2  12  14        8.97        9.17      3.94 o 
   3  12  14       13.18        8.71      6.06 o 
   4  12  14        9.22        6.77      4.98 o 
  -5  13  14       20.67       19.66      6.79 o 
  -4  13  14        2.59        2.39      2.62 o 
  -3  13  14       38.35       32.08      2.86 o 
  -2  13  14       13.68       19.01      5.99 o 
  -1  13  14        1.42       -0.64      5.61 o 
   0  13  14        4.31        7.02      7.38 o 
   1  13  14       28.70       30.14     10.56 o 
   2  13  14        5.67        5.12      3.38 o 
   3  13  14       36.81       34.43     11.69 o 
   4  13  14       12.11        8.08      4.82 o 
  -5  14  14        9.86        8.68      4.79 o 
  -4  14  14        0.56        0.18      2.84 o 
  -3  14  14        1.30        3.72      2.15 o 
  -2  14  14        5.52        7.99      5.12 o 
  -1  14  14        0.32        0.43      5.26 o 
   0  14  14       26.19       25.77      7.93 o 
   1  14  14        8.66       17.71      6.61 o 
   2  14  14       26.14       24.16      7.64 o 
   3  14  14       16.14        5.23      3.69 o 
  -4  15  14       67.84       70.78      4.58 o 
  -3  15  14       82.08      100.02     11.52 o 
  -2  15  14       18.67       24.05      5.92 o 
  -1  15  14        1.73        5.00      6.23 o 
   0  15  14       95.42      102.07      9.96 o 
   1  15  14        3.51       11.57      7.78 o 
   2  15  14        7.92        7.54      7.73 o 
   3  15  14       24.62        7.64      6.48 o 
  -4  16  14        0.63        1.03      6.67 o 
  -3  16  14       51.23       68.79      7.40 o 
  -2  16  14        5.51        7.22      6.28 o 
  -1  16  14      137.03      162.88     10.00 o 
   0  16  14        2.32       -0.28      5.53 o 
   1  16  14       54.38       57.08      9.77 o 
   2  16  14        3.15        3.17      5.43 o 
   3  16  14        4.84        3.20      5.25 o 
  -4  17  14       10.35       27.54      8.30 o 
  -3  17  14        2.69       -3.71      5.97 o 
  -2  17  14       23.18       31.61      8.42 o 
  -1  17  14        6.11       11.89      5.92 o 
   0  17  14       37.28       40.51      8.56 o 
   1  17  14        0.22        5.13      7.67 o 
   2  17  14       61.70       69.56     20.39 o 
  -3  18  14       70.56       85.01     26.94 o 
  -2  18  14        6.63        9.64      6.84 o 
  -1  18  14        0.99       -0.95      6.08 o 
   0  18  14        5.20       -2.83      6.66 o 
   1  18  14       15.84       16.70      9.73 o 
   2  18  14        0.48       -3.84      6.51 o 
  -2  19  14        6.45        6.13      7.03 o 
  -1  19  14        4.97        0.40      5.45 o 
   0  19  14        0.21        1.34      8.34 o 
   1  19  14       28.45       21.92      8.35 o 
  -1  20  14        2.04        8.44      6.48 o 
   0  20  14       15.86        3.93      8.39 o 
  -6   1  15        8.91        0.92      4.74 o 
  -5   1  15        0.19       -0.48      3.74 o 
  -4   1  15       86.41       91.40      5.17 o 
  -3   1  15      464.28      491.46     11.66 o 
  -2   1  15       54.00       57.77      3.02 o 
  -1   1  15       35.44       37.42      2.30 o 
   0   1  15      542.89      566.56      7.52 o 
   1   1  15       38.12       56.21      3.36 o 
   2   1  15       35.90       48.64      2.52 o 
   3   1  15        0.00       -0.97      2.15 o 
   4   1  15       10.38       11.06      3.80 o 
   5   1  15        8.57       12.65      4.45 o 
  -6   2  15        0.10       -0.55      4.10 o 
  -5   2  15       44.50       60.42      5.33 o 
  -4   2  15        8.93        5.51      3.97 o 
  -3   2  15      672.80      711.21     13.10 o 
  -2   2  15        0.04        0.45      1.74 o 
  -1   2  15      190.81      211.40      3.12 o 
   0   2  15      147.69      138.65      3.30 o 
   1   2  15      186.65      197.05      3.15 o 
   2   2  15      194.81      227.80      4.03 o 
   3   2  15        5.87        1.44      2.70 o 
   4   2  15        0.56        0.99      2.97 o 
   5   2  15       14.44        7.78      3.91 o 
  -6   3  15       12.96        3.84      6.02 o 
  -5   3  15        0.69        1.41      3.81 o 
  -4   3  15       52.89       57.29      5.85 o 
  -3   3  15       81.35       74.74      5.27 o 
  -2   3  15      159.27      156.48      4.03 o 
  -1   3  15      328.83      299.74      6.26 o 
   0   3  15        1.21        2.13      1.67 o 
   1   3  15       10.71       13.83      1.92 o 
   2   3  15        7.85        9.16      2.31 o 
   3   3  15        0.50        4.35      2.40 o 
   4   3  15       60.36       72.92      4.77 o 
   5   3  15        4.06        1.86      3.61 o 
  -6   4  15       19.47        4.73      4.79 o 
  -5   4  15       61.69       62.87     19.61 o 
  -4   4  15        0.56        3.62      3.79 o 
  -3   4  15       85.16       86.01      4.73 o 
  -2   4  15      274.28      252.18      4.66 o 
  -1   4  15       83.49       83.34      2.13 o 
   0   4  15       13.77       11.70      1.80 o 
   1   4  15      196.27      184.29      4.68 o 
   2   4  15      114.17      117.84      3.31 o 
   3   4  15       10.56       15.35      2.53 o 
   4   4  15       14.06       10.09      3.06 o 
   5   4  15       17.89        7.86      4.10 o 
  -6   5  15        1.95       -0.43      4.26 o 
  -5   5  15       29.50       27.60     10.02 o 
  -4   5  15       14.88       14.72      4.36 o 
  -3   5  15       68.98       68.10      3.67 o 
  -2   5  15       34.94       40.48      2.40 o 
  -1   5  15      211.88      220.89      2.81 o 
   0   5  15      163.56      171.53      5.60 o 
   1   5  15        2.30        1.81      1.58 o 
   2   5  15      516.18      520.36      6.09 o 
   3   5  15        0.51        4.85      2.37 o 
   4   5  15       62.58       57.70      3.69 o 
   5   5  15        5.09        2.34      3.39 o 
  -6   6  15       44.94       -0.91      6.80 o 
  -5   6  15        4.83        3.89      4.74 o 
  -4   6  15        4.59        2.55      4.45 o 
  -3   6  15       30.97       23.62      3.37 o 
  -2   6  15      448.51      447.49      5.88 o 
  -1   6  15       97.51       91.58      3.73 o 
   0   6  15       34.14       39.38      5.10 o 
   1   6  15        4.60        5.95      2.87 o 
   2   6  15       50.81       53.05      2.57 o 
   3   6  15       97.62       86.08      4.77 o 
   4   6  15       11.82        6.51      3.26 o 
   5   6  15        6.78       -0.44      2.63 o 
  -6   7  15       11.21        4.63      5.37 o 
  -5   7  15        0.17        0.35      4.02 o 
  -4   7  15        8.44       10.19      4.35 o 
  -3   7  15      104.85       86.52      4.74 o 
  -2   7  15       28.68       25.72      1.76 o 
  -1   7  15        0.55       -0.26      2.57 o 
   0   7  15      113.62      112.30      9.48 o 
   1   7  15       38.37       38.67      3.59 o 
   2   7  15       62.22       53.99      2.15 o 
   3   7  15        0.01       -0.31      2.31 o 
   4   7  15        3.20        2.71      2.87 o 
  -6   8  15        0.23        5.99      5.58 o 
  -5   8  15       14.33       10.60      5.04 o 
  -4   8  15       25.09       12.89      4.98 o 
  -3   8  15       18.13       12.79      3.49 o 
  -2   8  15      270.82      260.69      6.40 o 
  -1   8  15       88.62       96.00      5.67 o 
   0   8  15        4.44       -3.08      5.01 o 
   1   8  15      159.16      138.17      8.95 o 
   2   8  15        2.32        2.83      1.18 o 
   3   8  15        0.21       -0.09      1.52 o 
   4   8  15        0.01        1.73      2.61 o 
  -6   9  15        7.63        5.96      7.29 o 
  -5   9  15        0.36        2.20      5.44 o 
  -4   9  15       20.93       15.34      4.97 o 
  -3   9  15      399.28      371.14      5.37 o 
  -2   9  15       30.30       26.61      2.63 o 
  -1   9  15        6.74        4.23      5.31 o 
   0   9  15        1.05        6.38      4.87 o 
   1   9  15       38.39       40.63      3.20 o 
   2   9  15       39.80       39.98      3.85 o 
   3   9  15       42.24       32.33      5.37 o 
   4   9  15        0.08       -1.10      3.93 o 
  -6  10  15       10.40        6.09      6.87 o 
  -5  10  15       14.72        7.15      6.45 o 
  -4  10  15       39.11       37.75      3.83 o 
  -3  10  15        4.28        3.28      1.87 o 
  -2  10  15       76.46       83.86      7.42 o 
  -1  10  15       15.42        8.27      6.12 o 
   0  10  15       70.15       67.47     11.21 o 
   1  10  15        2.36        3.55      2.54 o 
   2  10  15      121.26      117.56      4.56 o 
   3  10  15       13.42        4.52      4.85 o 
   4  10  15        0.93       -1.80      4.95 o 
  -5  11  15        4.52        3.78      3.98 o 
  -4  11  15        3.85        1.84      3.80 o 
  -3  11  15       62.58       59.49      6.44 o 
  -2  11  15       40.49       38.00      6.14 o 
  -1  11  15        4.45       10.48      8.03 o 
   0  11  15       33.38       46.68      6.77 o 
   1  11  15      169.70      173.23      6.26 o 
   2  11  15       15.61       13.66      4.58 o 
   3  11  15       14.26        7.28      5.02 o 
   4  11  15        1.62       -1.34      5.68 o 
  -5  12  15       11.33        5.43      4.08 o 
  -4  12  15        5.74        3.85      6.56 o 
  -3  12  15      108.42       96.80      6.90 o 
  -2  12  15        6.78        6.19      6.15 o 
  -1  12  15       11.94       10.51      5.92 o 
   0  12  15       37.36       44.46     10.74 o 
   1  12  15        6.63        3.35      2.27 o 
   2  12  15        6.87        3.28      3.48 o 
   3  12  15        0.52        1.60      4.95 o 
   4  12  15       11.84        6.47      4.81 o 
  -5  13  15       11.76       11.05      4.89 o 
  -4  13  15        3.88        9.11      3.44 o 
  -3  13  15        0.01       -1.66      1.89 o 
  -2  13  15       99.08       93.09      7.65 o 
  -1  13  15        3.87        7.97      8.27 o 
   0  13  15       30.22       39.67     19.49 o 
   1  13  15        2.56        1.08      2.11 o 
   2  13  15       10.33        5.25      3.96 o 
   3  13  15       23.98       19.19      7.00 o 
  -5  14  15       12.46       10.34      4.69 o 
  -4  14  15       17.66       18.76      3.51 o 
  -3  14  15        4.59        2.24      5.79 o 
  -2  14  15       18.36       17.50      5.74 o 
  -1  14  15       29.12       36.32      7.33 o 
   0  14  15        6.85        9.25      7.69 o 
   1  14  15       18.01       11.55      7.81 o 
   2  14  15        0.22       -0.31      4.33 o 
   3  14  15        1.40        4.29      3.67 o 
  -4  15  15        0.31        2.39      6.71 o 
  -3  15  15        6.70        9.20      5.98 o 
  -2  15  15       69.30       75.04      9.04 o 
  -1  15  15       40.41       46.12      7.75 o 
   0  15  15       24.75       33.80      7.62 o 
   1  15  15        8.04        7.11      7.83 o 
   2  15  15        1.58       -0.66      5.48 o 
   3  15  15        0.77       -5.15      5.92 o 
  -4  16  15        1.37       -1.74      6.08 o 
  -3  16  15       13.20       37.37      7.29 o 
  -2  16  15        4.80        1.89      6.54 o 
  -1  16  15        6.07       14.22      7.22 o 
   0  16  15       74.26       80.66      9.01 o 
   1  16  15        0.33        9.72      7.07 o 
   2  16  15        0.13        0.50      5.58 o 
  -3  17  15        0.99       -5.74      8.42 o 
  -2  17  15       27.18       42.67      7.99 o 
  -1  17  15        3.73       -0.27      5.44 o 
   0  17  15       76.58       85.70      9.63 o 
   1  17  15       32.14       38.31      8.75 o 
   2  17  15        1.76        4.66      6.75 o 
  -3  18  15       40.51       53.02      8.26 o 
  -2  18  15        3.78        4.33      6.96 o 
  -1  18  15        1.56       -1.61      5.63 o 
   0  18  15        7.30        8.58     11.27 o 
   1  18  15       31.19       28.48      8.68 o 
  -2  19  15       13.14       25.81     11.44 o 
  -1  19  15        0.60        6.44      6.33 o 
   0  19  15        6.53       15.98     15.90 o 
  -6   0  16        0.01       -0.21      5.60 o 
  -5   0  16        7.10       13.15      9.00 o 
  -4   0  16       98.07       90.04      9.17 o 
  -3   0  16       17.91       19.25      4.43 o 
  -2   0  16      984.02      981.29     12.44 o 
  -1   0  16        3.24        6.96      2.33 o 
   0   0  16        5.00        6.47      4.51 o 
   1   0  16       41.26       48.11      5.02 o 
   2   0  16       39.88       31.27      6.21 o 
   3   0  16       22.86       14.94      3.92 o 
   4   0  16        0.09        0.12      3.86 o 
   5   0  16        5.48        4.07      4.89 o 
  -6   1  16        7.24        0.43      4.53 o 
  -5   1  16        1.58       -3.33      3.77 o 
  -4   1  16       17.54       13.99      3.94 o 
  -3   1  16      649.91      637.60     10.64 o 
  -2   1  16       73.67       73.65      2.75 o 
  -1   1  16      222.67      230.90      3.70 o 
   0   1  16        5.55        3.81      1.63 o 
   1   1  16      281.96      282.42      4.36 o 
   2   1  16       20.35       26.13      2.58 o 
   3   1  16        7.18        4.28      2.66 o 
   4   1  16       23.45       15.41      3.80 o 
   5   1  16        1.72        4.30      3.50 o 
  -6   2  16        0.00        0.38      4.48 o 
  -5   2  16        1.71        1.48      3.86 o 
  -4   2  16        0.07       -1.34      3.94 o 
  -3   2  16        5.59        6.70      3.87 o 
  -2   2  16      605.51      626.58      6.93 o 
  -1   2  16       57.97       59.20      2.53 o 
   0   2  16      195.96      190.31      4.54 o 
   1   2  16       56.03       54.59      2.63 o 
   2   2  16        0.74        1.91      2.02 o 
   3   2  16        6.67       10.05      2.64 o 
   4   2  16        2.08        5.00      3.19 o 
  -6   3  16        6.98        4.64      5.17 o 
  -5   3  16        0.68        0.41      5.61 o 
  -4   3  16        0.21       -0.23      4.06 o 
  -3   3  16      249.42      246.94      5.37 o 
  -2   3  16       10.25       12.23      2.04 o 
  -1   3  16        6.84        6.60      1.80 o 
   0   3  16      262.05      274.26      5.96 o 
   1   3  16      330.09      342.10      4.66 o 
   2   3  16      151.28      144.43      3.54 o 
   3   3  16        9.83       10.52      2.63 o 
   4   3  16        6.07        4.36      2.87 o 
  -6   4  16        3.72        3.27      5.19 o 
  -5   4  16        0.28        1.52      4.49 o 
  -4   4  16       55.03       53.70      4.55 o 
  -3   4  16        1.72        2.36      2.83 o 
  -2   4  16      622.05      620.51      6.41 o 
  -1   4  16      137.69      133.34      2.65 o 
   0   4  16       54.63       59.73      2.57 o 
   1   4  16        0.50        0.79      1.37 o 
   2   4  16       31.72       26.77      2.16 o 
   3   4  16        6.64        5.94      2.42 o 
   4   4  16        1.86        3.04      2.96 o 
  -6   5  16       22.55       -0.59      5.42 o 
  -5   5  16       43.72       65.88      5.69 o 
  -4   5  16       24.07       21.15      4.32 o 
  -3   5  16        0.24        0.08      2.67 o 
  -2   5  16      197.74      211.09      3.29 o 
  -1   5  16       27.03       28.02      2.56 o 
   0   5  16      175.02      180.58      6.36 o 
   1   5  16       75.88       81.89      2.64 o 
   2   5  16        0.30       -0.76      1.37 o 
   3   5  16        0.53       -0.40      2.20 o 
   4   5  16       51.63       60.67      5.23 o 
  -6   6  16       55.74       41.11     26.28 o 
  -5   6  16       36.68       42.50     17.03 o 
  -4   6  16       33.96       33.10      5.58 o 
  -3   6  16       20.32       24.21      2.76 o 
  -2   6  16       72.74       80.00      4.04 o 
  -1   6  16      128.17      109.62      4.22 o 
   0   6  16       10.71        8.89      7.73 o 
   1   6  16       17.81       22.40      3.02 o 
   2   6  16      274.62      278.74      9.36 o 
   3   6  16       16.63       15.74      2.39 o 
   4   6  16        0.38        2.85      2.85 o 
  -6   7  16       51.21       66.99      8.21 o 
  -5   7  16        2.89        1.82      4.43 o 
  -4   7  16       80.05       85.95      5.75 o 
  -3   7  16      258.89      223.83      6.14 o 
  -2   7  16        0.00        2.10      1.14 o 
  -1   7  16       11.63       16.04      3.04 o 
   0   7  16       18.40       23.17      6.09 o 
   1   7  16       24.21       21.57      3.68 o 
   2   7  16      135.79      129.20      4.37 o 
   3   7  16        8.95       16.81      3.37 o 
   4   7  16       21.64       12.78      4.17 o 
  -6   8  16        1.69       -0.45      5.58 o 
  -5   8  16        1.31        3.27      4.64 o 
  -4   8  16       50.04       47.92      4.64 o 
  -3   8  16       51.58       65.36      2.62 o 
  -2   8  16      555.15      472.89      5.15 o 
  -1   8  16      238.86      255.52      7.06 o 
   0   8  16        1.18        1.94      5.35 o 
   1   8  16      161.70      176.69      5.12 o 
   2   8  16        2.00        0.74      2.62 o 
   3   8  16        5.27        3.21      4.86 o 
   4   8  16        2.75        0.21      4.63 o 
  -5   9  16        0.01       -0.73      4.91 o 
  -4   9  16       56.90       51.21      5.52 o 
  -3   9  16       27.43       24.54      2.45 o 
  -2   9  16        4.42        2.31      2.30 o 
  -1   9  16       14.47       15.41      5.44 o 
   0   9  16       73.43       98.82     11.76 o 
   1   9  16      203.96      200.48      9.32 o 
   2   9  16      211.69      232.89      5.84 o 
   3   9  16        0.52       -0.35      3.76 o 
   4   9  16       12.68        5.12      5.48 o 
  -5  10  16        2.44        5.61      5.00 o 
  -4  10  16       63.38       55.55      3.42 o 
  -3  10  16       47.18       46.68      3.68 o 
  -2  10  16        0.03       -0.47      3.79 o 
  -1  10  16       50.57       59.79      6.83 o 
   0  10  16      188.52      195.11     10.62 o 
   1  10  16      190.38      182.41      5.64 o 
   2  10  16       27.89       25.88      5.90 o 
   3  10  16        8.46        1.66      4.23 o 
   4  10  16        2.16        1.00      5.07 o 
  -5  11  16        2.76        5.71      4.71 o 
  -4  11  16        9.86        4.38      2.73 o 
  -3  11  16       13.51       11.74      2.62 o 
  -2  11  16        2.73        4.06      7.02 o 
  -1  11  16        0.83        1.80      6.19 o 
   0  11  16       53.09       54.35      8.32 o 
   1  11  16       67.63       58.39      4.79 o 
   2  11  16       43.91       36.81     10.54 o 
   3  11  16       14.16        8.93      5.24 o 
  -5  12  16       23.91       29.15     11.52 o 
  -4  12  16       31.64       32.63      6.48 o 
  -3  12  16       46.50       39.90      4.11 o 
  -2  12  16       14.07       17.13      5.97 o 
  -1  12  16       34.72       45.51      8.31 o 
   0  12  16       21.59       23.03      8.11 o 
   1  12  16        5.44        6.21      2.35 o 
   2  12  16        3.08        7.37      4.00 o 
   3  12  16        0.26        2.32      5.23 o 
  -5  13  16        5.38        5.51      4.33 o 
  -4  13  16        0.33       -0.24      4.90 o 
  -3  13  16        5.50        9.30      6.41 o 
  -2  13  16       41.05       49.62      8.15 o 
  -1  13  16       60.13       69.99      7.96 o 
   0  13  16       20.28       22.53      6.75 o 
   1  13  16       10.45       10.91      6.53 o 
   2  13  16        7.38        8.99      4.03 o 
   3  13  16        0.64       -0.31      4.34 o 
  -4  14  16        0.24       -3.67      6.60 o 
  -3  14  16        8.37       12.45      6.07 o 
  -2  14  16       10.50       18.72      7.36 o 
  -1  14  16        0.56       -2.90      6.07 o 
   0  14  16        0.08       -0.46      5.38 o 
   1  14  16        3.07        8.69      7.21 o 
   2  14  16        5.68       10.04      6.52 o 
   3  14  16        0.15        3.54      6.21 o 
  -4  15  16        0.68        4.25      6.21 o 
  -3  15  16        1.56        1.35      6.20 o 
  -2  15  16        5.01        3.10      6.68 o 
  -1  15  16        0.01       -1.91      5.76 o 
   0  15  16        2.70        1.07      6.01 o 
   1  15  16       29.86       27.08     14.16 o 
   2  15  16        2.63       -3.13      6.17 o 
  -3  16  16       58.07       65.04      8.95 o 
  -2  16  16        2.78        6.19      6.64 o 
  -1  16  16        5.66        8.00      6.52 o 
   0  16  16       39.67       49.91      8.69 o 
   1  16  16        0.60       -4.67     10.19 o 
   2  16  16        6.65        0.74      6.01 o 
  -3  17  16        3.85       13.54      6.95 o 
  -2  17  16       35.93       47.10      8.37 o 
  -1  17  16       27.94       21.22      7.42 o 
   0  17  16        8.14        5.68      8.82 o 
   1  17  16        0.01       14.53      8.09 o 
  -2  18  16       28.80       19.92      9.46 o 
  -1  18  16       35.45       40.92      7.54 o 
   0  18  16        0.14       -0.39      6.50 o 
  -6   1  17        3.62       -0.43      4.17 o 
  -5   1  17        9.10       18.30      4.99 o 
  -4   1  17        5.26       16.72      5.03 o 
  -3   1  17      339.75      354.42      8.16 o 
  -2   1  17       42.75       37.45      2.39 o 
  -1   1  17       47.70       46.81      2.46 o 
   0   1  17      170.89      196.78      4.17 o 
   1   1  17      103.09      121.03      3.70 o 
   2   1  17       20.22       11.14      2.79 o 
   3   1  17        3.64        0.85      2.62 o 
   4   1  17        9.80        8.15      3.86 o 
  -6   2  17       29.33       -0.71      4.43 o 
  -5   2  17       26.46       33.45      6.09 o 
  -4   2  17        0.94        5.61      5.59 o 
  -3   2  17        3.89        8.09      3.10 o 
  -2   2  17      109.61      112.51      3.10 o 
  -1   2  17       96.71      102.23      2.91 o 
   0   2  17      187.40      195.00      3.96 o 
   1   2  17        7.07        6.87      2.35 o 
   2   2  17       33.98       34.24      2.86 o 
   3   2  17       39.05       40.68      3.15 o 
   4   2  17       11.27       13.22      3.92 o 
  -6   3  17        1.04        3.81      7.30 o 
  -5   3  17       21.80       23.11      5.68 o 
  -4   3  17       23.18       18.04      6.45 o 
  -3   3  17       69.26       68.35      3.63 o 
  -2   3  17        0.00       -0.37      1.71 o 
  -1   3  17       12.97       13.59      1.85 o 
   0   3  17        8.68        9.77      1.77 o 
   1   3  17       62.15       52.32      2.87 o 
   2   3  17        5.27        7.59      2.41 o 
   3   3  17        1.33        3.60      2.50 o 
   4   3  17        0.19        1.43      2.81 o 
  -6   4  17        1.37       -0.75      4.85 o 
  -5   4  17       18.18        8.32      4.94 o 
  -4   4  17       69.42       65.71      5.11 o 
  -3   4  17      123.29      141.11      4.76 o 
  -2   4  17      233.24      224.24      3.80 o 
  -1   4  17        1.32        1.60      1.25 o 
   0   4  17       35.95       43.11      1.57 o 
   1   4  17      164.17      165.75      4.96 o 
   2   4  17        0.71        2.22      1.70 o 
   3   4  17        0.29       -0.74      1.93 o 
   4   4  17       22.96       12.22      3.36 o 
  -6   5  17       28.99       -0.84      5.56 o 
  -5   5  17        0.66       -4.26      4.85 o 
  -4   5  17       13.98       11.61      3.66 o 
  -3   5  17       14.34       10.31      3.10 o 
  -2   5  17       40.59       32.85      2.24 o 
  -1   5  17       31.31       26.45      1.36 o 
   0   5  17        6.17        5.01      2.99 o 
   1   5  17        4.14        2.98      1.16 o 
   2   5  17        0.00        0.11      1.55 o 
   3   5  17       85.74       97.19      4.64 o 
   4   5  17        2.86        1.80      3.31 o 
  -6   6  17       10.44        7.08      6.36 o 
  -5   6  17       30.07       23.00      7.96 o 
  -4   6  17        2.44        2.62      4.48 o 
  -3   6  17       17.62       14.99      2.57 o 
  -2   6  17       86.22       83.78      2.41 o 
  -1   6  17      204.83      214.01      4.92 o 
   0   6  17        9.01        7.91      5.31 o 
   1   6  17      135.23      152.20      5.72 o 
   2   6  17        4.47        3.26      1.62 o 
   3   6  17        7.50        7.28      2.39 o 
   4   6  17       17.39        9.31      5.67 o 
  -6   7  17        0.15       -5.65      6.21 o 
  -5   7  17       38.41       34.16     11.72 o 
  -4   7  17      102.94      101.60      4.50 o 
  -3   7  17        1.19       -0.84      2.56 o 
  -2   7  17        2.83        2.91      2.03 o 
  -1   7  17       61.04       53.50      3.12 o 
   0   7  17       51.04       65.61      6.50 o 
   1   7  17        9.25       16.32      3.54 o 
   2   7  17       38.76       44.60      4.89 o 
   3   7  17        8.66        5.58      4.56 o 
   4   7  17        1.37        1.84      4.42 o 
  -5   8  17        1.67        2.56      5.42 o 
  -4   8  17        0.00        2.27      2.47 o 
  -3   8  17       57.01       73.26      6.16 o 
  -2   8  17        1.15       -1.44      2.54 o 
  -1   8  17        0.92        1.01      3.11 o 
   0   8  17        8.50       18.14      8.75 o 
   1   8  17      151.54      175.26      5.78 o 
   2   8  17       14.10        8.83      4.04 o 
   3   8  17        0.64        0.80      3.52 o 
   4   8  17       21.37       13.92      8.62 o 
  -5   9  17        1.52        0.52      4.86 o 
  -4   9  17        0.14        0.55      2.04 o 
  -3   9  17       82.38       78.37      3.59 o 
  -2   9  17       53.89       43.65      3.60 o 
  -1   9  17      170.60      191.00      9.24 o 
   0   9  17       34.09       38.60      6.31 o 
   1   9  17       11.54       11.77      3.39 o 
   2   9  17        1.77        6.64      3.70 o 
   3   9  17        6.00        8.29      4.15 o 
  -5  10  17       30.09       27.59      8.29 o 
  -4  10  17        3.25        1.12      4.25 o 
  -3  10  17       28.38       26.19      3.38 o 
  -2  10  17       19.63       23.12      5.79 o 
  -1  10  17       11.38       13.64      5.34 o 
   0  10  17        3.12        6.13      5.46 o 
   1  10  17      102.23      103.08      7.62 o 
   2  10  17       22.76       11.15      3.76 o 
   3  10  17        0.36        3.28      4.01 o 
  -5  11  17       12.32        9.58      4.80 o 
  -4  11  17        4.54        4.82      2.88 o 
  -3  11  17       28.78       23.87      7.85 o 
  -2  11  17       11.55       18.56      5.92 o 
  -1  11  17        0.59       -0.63      4.03 o 
   0  11  17        7.90        6.24      5.98 o 
   1  11  17       21.74       22.71      4.39 o 
   2  11  17       44.00       51.83      7.88 o 
   3  11  17        6.83        4.52      4.40 o 
  -5  12  17        0.29       -1.14      5.88 o 
  -4  12  17        3.75        0.03      4.66 o 
  -3  12  17        8.20       -0.79      6.24 o 
  -2  12  17        9.80       13.04      6.01 o 
  -1  12  17        2.58        1.12      4.92 o 
   0  12  17       53.31       66.47     10.07 o 
   1  12  17        3.77       13.66      6.72 o 
   2  12  17        5.15        2.23      3.07 o 
   3  12  17        6.28        3.88      4.04 o 
  -4  13  17        7.69        5.78      6.91 o 
  -3  13  17       10.50       23.30      7.78 o 
  -2  13  17       15.35       20.44      6.65 o 
  -1  13  17        6.54        5.66      5.66 o 
   0  13  17        3.83        5.81      6.38 o 
   1  13  17       55.95       86.74      9.04 o 
   2  13  17        4.63        8.75      5.85 o 
  -4  14  17        0.00        0.54      5.89 o 
  -3  14  17       45.18       66.81      8.22 o 
  -2  14  17        4.22        0.12      6.40 o 
  -1  14  17        1.18       -1.73      5.17 o 
   0  14  17       35.95       58.64      9.88 o 
   1  14  17        1.43        2.58      6.56 o 
   2  14  17       30.51       24.01     11.66 o 
  -3  15  17        0.51       -6.89      7.03 o 
  -2  15  17        0.16       -3.73      6.05 o 
  -1  15  17        3.43        3.00      6.17 o 
   0  15  17        1.85       12.93      8.78 o 
   1  15  17       15.66       20.04      8.08 o 
   2  15  17        6.72        1.94      5.77 o 
  -3  16  17        1.35        1.38      5.89 o 
  -2  16  17       20.32       32.64      9.37 o 
  -1  16  17        0.01        5.06      9.10 o 
   0  16  17        1.07        2.29      8.11 o 
   1  16  17        7.95        1.95     10.47 o 
  -2  17  17        0.26        3.52      7.80 o 
  -1  17  17        2.93       -6.20      6.20 o 
   0  17  17        7.14        3.61      8.60 o 
  -6   0  18       10.28       -1.06      6.25 o 
  -5   0  18       80.94       93.40     17.37 o 
  -4   0  18        1.84        0.07      5.32 o 
  -3   0  18      249.96      253.56      8.21 o 
  -2   0  18      776.03      834.30     11.54 o 
  -1   0  18       16.45       13.96      3.33 o 
   0   0  18        0.08        2.33      2.20 o 
   1   0  18      105.27      102.85      5.80 o 
   2   0  18        0.01        3.83      3.57 o 
   3   0  18        0.11       10.83      4.45 o 
   4   0  18       51.62       73.85      5.88 o 
  -6   1  18        1.39       -0.43      4.20 o 
  -5   1  18        7.90       19.45      7.19 o 
  -4   1  18       32.14       44.21     17.08 o 
  -3   1  18      291.93      284.19      6.38 o 
  -2   1  18       64.87       67.39      2.79 o 
  -1   1  18        0.19       -1.02      1.64 o 
   0   1  18       52.31       58.53      2.98 o 
   1   1  18       59.89       58.21      3.16 o 
   2   1  18       44.38       40.22      4.37 o 
   3   1  18        0.11        0.35      2.21 o 
   4   1  18        1.47        2.72      3.12 o 
  -6   2  18       24.58        0.21      5.41 o 
  -5   2  18        7.48        7.62      4.66 o 
  -4   2  18        0.06        1.85      5.36 o 
  -3   2  18       24.49       26.93      3.56 o 
  -2   2  18        0.08        0.12      1.40 o 
  -1   2  18      239.77      269.76      4.38 o 
   0   2  18       59.30       64.46      4.66 o 
   1   2  18        0.03        3.04      1.93 o 
   2   2  18       25.97       28.15      3.06 o 
   3   2  18        1.67        2.49      2.42 o 
   4   2  18        1.10        7.77      3.20 o 
  -6   3  18        4.81        4.50      6.19 o 
  -5   3  18        0.11        0.93      4.24 o 
  -4   3  18       10.29        9.64      6.15 o 
  -3   3  18        4.05        7.18      2.71 o 
  -2   3  18       64.80       70.08      2.76 o 
  -1   3  18        0.00        0.82      1.35 o 
   0   3  18      104.12      117.11      3.22 o 
   1   3  18        2.42        3.20      2.48 o 
   2   3  18       33.53       37.14      3.91 o 
   3   3  18        0.49       -2.27      2.36 o 
   4   3  18        0.39       -0.46      3.37 o 
  -6   4  18       18.68        5.18      6.28 o 
  -5   4  18       46.69       71.55      7.52 o 
  -4   4  18       25.20       25.97      4.22 o 
  -3   4  18        4.88        9.49      2.82 o 
  -2   4  18       51.84       53.68      2.71 o 
  -1   4  18      354.52      355.69      7.79 o 
   0   4  18        4.00        2.65      2.20 o 
   1   4  18       16.20       16.87      3.01 o 
   2   4  18        0.58       -0.20      1.66 o 
   3   4  18        7.53        3.03      2.49 o 
   4   4  18        0.10        2.49      3.57 o 
  -5   5  18        2.42        5.70      5.03 o 
  -4   5  18       72.18       76.75      4.78 o 
  -3   5  18        7.04        6.25      3.10 o 
  -2   5  18        6.76        3.13      1.58 o 
  -1   5  18       46.50       39.83      1.66 o 
   0   5  18       31.72       27.76      4.03 o 
   1   5  18        5.50        5.17      1.06 o 
   2   5  18        2.68        2.03      1.58 o 
   3   5  18        0.91       -0.81      2.39 o 
   4   5  18       23.60       14.69      9.01 o 
  -5   6  18       34.08       37.78      5.50 o 
  -4   6  18       23.36       21.58      5.20 o 
  -3   6  18       30.06       25.84      2.70 o 
  -2   6  18       14.90       18.53      1.84 o 
  -1   6  18        4.23        4.04      2.77 o 
   0   6  18        7.29        3.42      4.60 o 
   1   6  18       11.29       14.17      3.42 o 
   2   6  18       18.70       22.55      3.59 o 
   3   6  18        1.04        5.12      3.82 o 
   4   6  18        3.62        4.27      4.45 o 
  -5   7  18       12.03        8.52      4.35 o 
  -4   7  18        1.38        0.40      2.75 o 
  -3   7  18      153.44      142.14      4.67 o 
  -2   7  18        3.11        2.13      1.60 o 
  -1   7  18        3.72        6.38      2.49 o 
   0   7  18       13.62       20.82      8.67 o 
   1   7  18        0.17       -1.86      4.36 o 
   2   7  18        7.81        7.84      3.71 o 
   3   7  18        0.46       -0.43      3.55 o 
  -5   8  18        4.17        6.48      5.76 o 
  -4   8  18       11.54        8.95      3.33 o 
  -3   8  18       51.12       42.50      3.30 o 
  -2   8  18        0.14       -0.05      2.07 o 
  -1   8  18       51.78       49.89      5.71 o 
   0   8  18        0.32        7.76     13.04 o 
   1   8  18       15.90       18.01      5.86 o 
   2   8  18       13.74       11.19      4.23 o 
   3   8  18        0.22        0.40      3.65 o 
  -5   9  18        3.96        2.71      5.34 o 
  -4   9  18        3.66        6.95      2.16 o 
  -3   9  18        1.54        0.78      2.05 o 
  -2   9  18       10.71       10.15      2.78 o 
  -1   9  18        0.39        0.63      4.27 o 
   0   9  18       54.94       52.30      8.11 o 
   1   9  18      106.98      106.04     11.23 o 
   2   9  18       12.47        7.11      4.38 o 
   3   9  18       43.07       37.04     16.94 o 
  -5  10  18       14.36       12.09      5.01 o 
  -4  10  18       12.49       11.77      4.12 o 
  -3  10  18        0.03        3.78      5.47 o 
  -2  10  18        5.24       -2.26      4.42 o 
  -1  10  18       16.55       14.92      5.65 o 
   0  10  18       43.27       50.53      8.44 o 
   1  10  18        5.71        1.34      3.02 o 
   2  10  18       16.05        8.32      4.08 o 
   3  10  18        6.48        2.46      4.15 o 
  -4  11  18        4.48       10.96      6.76 o 
  -3  11  18        9.12        4.09      6.59 o 
  -2  11  18       51.35       56.54      6.25 o 
  -1  11  18        2.17        1.71      4.45 o 
   0  11  18        1.21        2.10      6.98 o 
   1  11  18       49.33       31.90     19.34 o 
   2  11  18        9.42        2.83      3.82 o 
   3  11  18       10.91       12.15      7.61 o 
  -4  12  18       43.61       56.11      9.72 o 
  -3  12  18        0.03        2.17     12.48 o 
  -2  12  18        0.86        3.97      5.77 o 
  -1  12  18       16.55       18.05      5.51 o 
   0  12  18        0.15       -7.69      7.69 o 
   1  12  18        2.01        0.21      5.43 o 
   2  12  18       21.25        4.37      5.06 o 
  -4  13  18        0.00        5.43      6.89 o 
  -3  13  18       13.25       25.89      7.26 o 
  -2  13  18        1.23        4.18      5.34 o 
  -1  13  18        0.27       -0.82      4.71 o 
   0  13  18       58.08       64.86     10.02 o 
   1  13  18       14.71       17.83      7.68 o 
   2  13  18       84.04       93.84      8.07 o 
  -3  14  18        4.52       11.15      8.18 o 
  -2  14  18       25.15       32.69      7.34 o 
  -1  14  18        2.06        6.02      6.35 o 
   0  14  18        0.28       -8.47      8.47 o 
   1  14  18        0.02       -1.62      8.07 o 
   2  14  18       13.68       10.95      7.76 o 
  -3  15  18        0.76        0.58      5.52 o 
  -2  15  18        0.46       -6.86      6.86 o 
  -1  15  18        0.28        2.11      5.39 o 
   0  15  18        3.79        0.46      6.25 o 
   1  15  18        2.10       -2.71      8.71 o 
  -2  16  18        2.65        4.07      6.12 o 
  -1  16  18        2.74        2.86      5.91 o 
   0  16  18        0.06        5.94      8.76 o 
  -1  17  18        0.54        3.70      6.21 o 
  -5   1  19        0.54       -1.03      5.34 o 
  -4   1  19        3.28        1.41      3.10 o 
  -3   1  19       15.11       12.45      2.67 o 
  -2   1  19      348.06      349.85      5.77 o 
  -1   1  19        8.79        3.43      2.30 o 
   0   1  19       22.56       27.94      2.47 o 
   1   1  19        1.51        3.24      2.15 o 
   2   1  19       16.40       18.45      2.66 o 
   3   1  19       16.42       20.71      3.10 o 
  -5   2  19       37.12       50.89      9.78 o 
  -4   2  19        0.28        4.80      3.61 o 
  -3   2  19       78.11       71.72      3.70 o 
  -2   2  19       11.22        8.55      2.32 o 
  -1   2  19       10.41        8.24      2.47 o 
   0   2  19       43.92       46.14      3.04 o 
   1   2  19        7.61        3.42      2.58 o 
   2   2  19        3.37        2.02      2.24 o 
   3   2  19        6.91       15.76      4.00 o 
  -5   3  19        9.18       10.47      7.51 o 
  -4   3  19        5.32       10.34      3.86 o 
  -3   3  19       13.74       14.94      2.60 o 
  -2   3  19      543.42      573.98      7.48 o 
  -1   3  19        3.81        4.51      1.75 o 
   0   3  19        4.56        3.88      1.61 o 
   1   3  19       49.30       51.51      4.42 o 
   2   3  19        0.82        0.73      1.80 o 
   3   3  19        6.03        7.09      3.05 o 
  -5   4  19        1.04        8.03      6.86 o 
  -4   4  19       39.97       36.01      5.02 o 
  -3   4  19       26.49       26.05      4.11 o 
  -2   4  19      134.96      136.72      3.79 o 
  -1   4  19       10.93       18.59      1.87 o 
   0   4  19        0.32        0.19      1.22 o 
   1   4  19        3.79        3.51      1.48 o 
   2   4  19        3.13        2.26      2.50 o 
   3   4  19        0.68       -1.43      3.83 o 
  -5   5  19       19.57       25.01      5.04 o 
  -4   5  19        6.17        6.38      3.63 o 
  -3   5  19       10.06        7.30      2.56 o 
  -2   5  19       24.25       25.02      1.97 o 
  -1   5  19       75.82       80.88      4.41 o 
   0   5  19      124.44      127.08      6.68 o 
   1   5  19       39.11       39.07      5.04 o 
   2   5  19        1.04       -0.71      2.77 o 
   3   5  19        0.01       -4.10      4.75 o 
  -5   6  19       11.95       17.94      5.07 o 
  -4   6  19        6.25       11.18      3.66 o 
  -3   6  19       26.30       22.84      3.61 o 
  -2   6  19      151.68      127.93      3.17 o 
  -1   6  19      164.94      187.85      9.38 o 
   0   6  19       36.56       51.97      7.57 o 
   1   6  19       39.49       44.66      4.60 o 
   2   6  19        1.74       -1.71      3.17 o 
   3   6  19        0.01       -1.25      5.12 o 
  -5   7  19       22.99       18.19      5.38 o 
  -4   7  19        2.20        1.95      3.46 o 
  -3   7  19       68.44       72.28      4.93 o 
  -2   7  19        0.96        0.42      3.19 o 
  -1   7  19      135.68      164.29     19.65 o 
   0   7  19       54.10       84.95     21.64 o 
   1   7  19        1.77        5.53      3.57 o 
   2   7  19       30.37       34.75      4.04 o 
   3   7  19        3.93        1.39      4.67 o 
  -5   8  19        5.47        6.40      4.57 o 
  -4   8  19       18.64        8.89      3.38 o 
  -3   8  19       27.92       10.86     13.63 o 
  -2   8  19       61.97       68.98      5.66 o 
  -1   8  19       12.15        5.76      3.37 o 
   0   8  19       30.45       26.09      7.81 o 
   1   8  19       38.41       34.87      4.58 o 
   2   8  19       39.29       27.14      7.46 o 
   3   8  19        5.95       -0.45      4.33 o 
  -5   9  19        8.06        5.43      4.20 o 
  -4   9  19        0.53        2.68      5.66 o 
  -3   9  19       73.06       66.91     21.06 o 
  -2   9  19       26.47       18.97      3.78 o 
  -1   9  19        4.83        4.80      4.53 o 
   0   9  19        0.28        0.98      6.37 o 
   1   9  19        0.99        1.94      6.83 o 
   2   9  19        0.12        1.05      3.43 o 
   3   9  19        6.63        1.88      5.05 o 
  -4  10  19        3.14        1.79      6.88 o 
  -3  10  19       17.50       10.66      5.54 o 
  -2  10  19        1.99        5.30      5.47 o 
  -1  10  19        8.14        1.09      4.28 o 
   0  10  19        1.38       -0.40      5.07 o 
   1  10  19        0.76        7.44      9.88 o 
   2  10  19       18.30        6.59      3.99 o 
  -4  11  19        3.82       -0.95      5.96 o 
  -3  11  19       38.99       51.30      6.90 o 
  -2  11  19       54.59       58.22      7.40 o 
  -1  11  19        0.07       -1.20      5.06 o 
   0  11  19        9.03        8.39      6.50 o 
   1  11  19       27.22       15.37     13.97 o 
   2  11  19        2.35        0.71      3.59 o 
  -4  12  19        2.73       -0.55      6.26 o 
  -3  12  19        0.61       -2.75      5.44 o 
  -2  12  19        2.25        3.49      5.64 o 
  -1  12  19        9.83       17.57      6.48 o 
   0  12  19        1.08        8.45      8.24 o 
   1  12  19       53.30       65.47     10.31 o 
   2  12  19        0.23        0.75      5.07 o 
  -3  13  19        2.39        3.33      7.18 o 
  -2  13  19       19.10       25.28      7.14 o 
  -1  13  19        5.69        9.08      6.39 o 
   0  13  19        3.58       -8.60      8.60 o 
   1  13  19        1.55       -1.06      6.99 o 
  -3  14  19        2.63        2.62      6.22 o 
  -2  14  19       18.65       33.51      6.97 o 
  -1  14  19        0.00        3.26      5.54 o 
   0  14  19       24.54       38.04     10.20 o 
   1  14  19       26.93       30.85     10.38 o 
  -2  15  19       18.34       30.92      8.20 o 
  -1  15  19        6.68       18.36      7.87 o 
   0  15  19        0.51        6.93      9.20 o 
  -5   0  20        8.34       13.87     14.67 o 
  -4   0  20        0.63       -2.24      5.56 o 
  -3   0  20       42.11       67.30      5.84 o 
  -2   0  20      109.89      126.71     11.90 o 
  -1   0  20      291.14      262.00      7.60 o 
   0   0  20        5.01        4.28      2.57 o 
   1   0  20       43.88       67.65      5.28 o 
   2   0  20       71.43       78.16      7.18 o 
   3   0  20        1.57        2.04      4.29 o 
  -5   1  20        0.23       -0.41      5.15 o 
  -4   1  20       50.10       43.11      5.02 o 
  -3   1  20      114.10      120.89      4.58 o 
  -2   1  20       89.33       90.22      3.89 o 
  -1   1  20       27.00       26.93      2.21 o 
   0   1  20      129.20      136.25      3.94 o 
   1   1  20      137.52      143.57      4.87 o 
   2   1  20        0.42        2.60      2.63 o 
   3   1  20       15.33       11.68      3.74 o 
  -5   2  20       43.21       54.38      9.97 o 
  -4   2  20        4.71        5.57      4.14 o 
  -3   2  20       38.10       43.55      3.10 o 
  -2   2  20       76.77       68.04      3.42 o 
  -1   2  20       23.02       27.35      2.19 o 
   0   2  20       36.53       45.17      2.39 o 
   1   2  20        1.44        1.85      2.47 o 
   2   2  20        9.20        7.37      2.87 o 
   3   2  20        0.28        0.88      2.66 o 
  -5   3  20       15.77       15.64      8.10 o 
  -4   3  20        1.55        0.87      3.08 o 
  -3   3  20       26.76       20.26      2.90 o 
  -2   3  20        0.01       -0.51      1.56 o 
  -1   3  20       88.77       95.54      2.75 o 
   0   3  20        9.65        8.36      2.19 o 
   1   3  20       52.36       51.16      2.41 o 
   2   3  20       26.21       33.93      3.43 o 
   3   3  20        4.11       -1.73      3.55 o 
  -5   4  20       37.82       44.69     17.37 o 
  -4   4  20       23.05       32.27      6.43 o 
  -3   4  20       12.54       17.73      3.14 o 
  -2   4  20        7.31        8.09      2.25 o 
  -1   4  20       47.34       40.34      3.09 o 
   0   4  20       80.69       75.51      5.17 o 
   1   4  20        9.63        7.11      4.13 o 
   2   4  20        0.78        3.64      3.38 o 
   3   4  20        0.04        3.43      4.13 o 
  -5   5  20        0.01        0.70      4.85 o 
  -4   5  20        0.33        0.69      3.66 o 
  -3   5  20        0.04        0.71      1.97 o 
  -2   5  20       46.76       49.24      2.73 o 
  -1   5  20       14.99       13.16      3.52 o 
   0   5  20       57.15       61.57      8.74 o 
   1   5  20        1.79       -1.05      3.93 o 
   2   5  20        1.21        2.55      3.12 o 
   3   5  20       45.00       65.00      5.46 o 
  -5   6  20        2.02        2.23      5.61 o 
  -4   6  20        5.50        2.06      3.17 o 
  -3   6  20        0.25       -1.67      2.40 o 
  -2   6  20        0.73        0.59      2.29 o 
  -1   6  20        0.49       -3.09      3.09 o 
   0   6  20       42.23       65.64      6.83 o 
   1   6  20        2.56        2.15      4.04 o 
   2   6  20        6.95        4.56      3.78 o 
   3   6  20        2.63        1.92      4.24 o 
  -5   7  20       23.21       17.79      6.02 o 
  -4   7  20        4.62        1.34      2.69 o 
  -3   7  20       11.25        8.02      3.21 o 
  -2   7  20        7.77        6.30      3.01 o 
  -1   7  20        9.62        9.70      3.05 o 
   0   7  20        3.12        2.58      5.18 o 
   1   7  20        0.01        1.77      5.19 o 
   2   7  20        6.93        3.09      3.75 o 
   3   7  20        1.42        0.63      6.81 o 
  -4   8  20        4.05        2.60      5.01 o 
  -3   8  20       28.75       24.63      7.95 o 
  -2   8  20        1.85        0.54      2.39 o 
  -1   8  20        5.37        2.65      6.32 o 
   0   8  20        0.00       -2.67      5.24 o 
   1   8  20       32.48       31.25      9.32 o 
   2   8  20       10.60        3.18      3.92 o 
  -4   9  20       32.28        3.28      8.17 o 
  -3   9  20        2.16        3.01      4.83 o 
  -2   9  20        3.87        8.06      9.42 o 
  -1   9  20        0.04        8.63      6.30 o 
   0   9  20        0.33        2.46      5.58 o 
   1   9  20        8.98        2.12      5.90 o 
   2   9  20       28.55       11.22      5.32 o 
  -4  10  20        0.00       -1.01      6.30 o 
  -3  10  20       18.31        8.60      5.53 o 
  -2  10  20       11.88        5.33      5.69 o 
  -1  10  20        2.56        2.38      6.24 o 
   0  10  20        6.64        4.46      7.60 o 
   1  10  20       48.02       69.27      8.60 o 
   2  10  20        2.07        7.81      4.46 o 
  -4  11  20        0.59        7.21      6.93 o 
  -3  11  20        2.38       -3.67      6.20 o 
  -2  11  20       67.84       85.14      9.01 o 
  -1  11  20        5.98        6.90      6.10 o 
   0  11  20       25.86       32.23     21.23 o 
   1  11  20        0.74       10.37      8.52 o 
   2  11  20       28.79       19.45     13.73 o 
  -3  12  20       10.97       12.96      6.87 o 
  -2  12  20        6.35        5.20      5.56 o 
  -1  12  20       33.88       11.37     13.17 o 
   0  12  20        0.28        4.31      6.90 o 
   1  12  20       14.88       16.21     10.22 o 
  -3  13  20        2.25       -4.07      6.65 o 
  -2  13  20       41.36       59.87      7.75 o 
  -1  13  20        1.87        2.40      7.12 o 
   0  13  20        5.08        3.38      6.95 o 
   1  13  20        1.74        1.75      8.18 o 
  -2  14  20        0.12        0.61      6.50 o 
  -1  14  20       16.66       33.81      9.98 o 
   0  14  20        5.14        7.89      7.97 o 
  -5   1  21        0.08       -5.32      6.11 o 
  -4   1  21        6.07        4.33      5.12 o 
  -3   1  21        0.01        0.55      2.19 o 
  -2   1  21        0.14        1.92      2.09 o 
  -1   1  21        0.13        1.07      1.78 o 
   0   1  21       18.07       15.84      2.55 o 
   1   1  21        0.80        2.44      3.08 o 
   2   1  21        0.17        2.75      3.04 o 
   3   1  21        1.43       -0.28      3.94 o 
  -5   2  21       11.66       16.05      7.59 o 
  -4   2  21       11.78        8.33      4.62 o 
  -3   2  21      115.48      114.25      4.79 o 
  -2   2  21        0.19        5.86      3.00 o 
  -1   2  21        1.92        5.06      2.47 o 
   0   2  21        1.04        0.85      2.18 o 
   1   2  21        8.30        8.17      2.13 o 
   2   2  21        2.44       -1.45      4.54 o 
   3   2  21        2.82        0.94      3.88 o 
  -5   3  21        2.35        8.95     11.99 o 
  -4   3  21        6.51        1.92      4.83 o 
  -3   3  21        6.84        2.98      3.46 o 
  -2   3  21       21.24       20.12      2.20 o 
  -1   3  21       12.21       12.52      1.98 o 
   0   3  21       16.50       16.35      1.79 o 
   1   3  21        0.00       -1.80      4.28 o 
   2   3  21        7.82       13.40      4.67 o 
  -5   4  21       37.14       31.48     10.52 o 
  -4   4  21       27.67       12.34      6.98 o 
  -3   4  21       44.19       37.65      3.51 o 
  -2   4  21       26.63       18.86      2.43 o 
  -1   4  21       84.89       96.50      4.79 o 
   0   4  21        1.05        1.74      3.25 o 
   1   4  21       25.20       24.49      6.93 o 
   2   4  21        2.01        2.32      4.50 o 
  -4   5  21        3.64        2.65      4.85 o 
  -3   5  21        5.04        3.96      2.35 o 
  -2   5  21       49.75       53.49      4.56 o 
  -1   5  21        2.91        3.38      3.67 o 
   0   5  21       26.20       15.72      9.14 o 
   1   5  21        6.20        3.52      5.68 o 
   2   5  21       11.83       14.63      4.69 o 
  -4   6  21       20.08       12.09     10.32 o 
  -3   6  21        0.12        0.87      3.00 o 
  -2   6  21        5.90        8.68      3.70 o 
  -1   6  21       45.80       45.99      3.96 o 
   0   6  21       13.12        6.51      8.42 o 
   1   6  21        2.80        4.61     10.28 o 
   2   6  21        1.11        1.65      3.78 o 
  -4   7  21        0.45       -2.95      7.27 o 
  -3   7  21       15.47        6.68      4.10 o 
  -2   7  21        3.85        4.67      3.52 o 
  -1   7  21        0.91       -0.50      2.55 o 
   0   7  21       19.12       14.72      7.10 o 
   1   7  21        1.26        2.72      6.75 o 
   2   7  21       18.62       18.98      5.05 o 
  -4   8  21        0.00       -0.17      6.79 o 
  -3   8  21        1.49        0.74      5.43 o 
  -2   8  21        6.11        7.60      3.73 o 
  -1   8  21        9.35        8.42      5.36 o 
   0   8  21        0.36        5.33      6.95 o 
   1   8  21        0.20       -2.96      5.80 o 
   2   8  21        3.70        4.26      4.04 o 
  -4   9  21        5.93       -0.05      4.92 o 
  -3   9  21       20.74       10.22      9.21 o 
  -2   9  21        5.37        0.32      4.90 o 
  -1   9  21       19.56        7.65      6.35 o 
   0   9  21       14.68       11.65      9.40 o 
   1   9  21       20.55       17.10     15.87 o 
  -3  10  21        1.37        2.77      6.45 o 
  -2  10  21       26.30        5.92      6.02 o 
  -1  10  21        4.27        1.45      5.01 o 
   0  10  21       61.02       91.41      9.07 o 
   1  10  21       67.25       81.05      9.09 o 
  -3  11  21       18.12        1.50      6.49 o 
  -2  11  21        9.32        2.31      5.92 o 
  -1  11  21       48.29       52.13     16.30 o 
   0  11  21       22.27       12.60     14.71 o 
   1  11  21        0.50        5.62      6.94 o 
  -2  12  21        5.38        6.75      7.34 o 
  -1  12  21        3.10       -0.65      5.17 o 
   0  12  21       50.43       23.15     17.89 o 
  -2  13  21        0.56        1.10      5.52 o 
  -1  13  21       28.53       19.56     11.75 o 
  -4   0  22       59.90       74.99      6.61 o 
  -3   0  22       12.14       12.00      4.68 o 
  -2   0  22       17.62       17.46      3.91 o 
  -1   0  22       12.50       14.16      3.55 o 
   0   0  22        0.26        1.20      2.43 o 
   1   0  22       38.70       52.09      5.16 o 
   2   0  22       10.94       13.04      7.30 o 
  -4   1  22      104.06      113.59      5.45 o 
  -3   1  22        7.83        6.92      3.07 o 
  -2   1  22       39.45       33.85      3.62 o 
  -1   1  22      104.19      115.94      3.96 o 
   0   1  22        7.90        7.76      2.16 o 
   1   1  22        1.04       -2.58      4.10 o 
   2   1  22       44.30       61.34      7.11 o 
  -4   2  22       15.40       18.30      3.75 o 
  -3   2  22       44.14       60.66      3.76 o 
  -2   2  22        4.42        0.00      2.15 o 
  -1   2  22        5.50        5.99      2.00 o 
   0   2  22        1.98        0.24      2.32 o 
   1   2  22       26.37       32.94      8.31 o 
   2   2  22        5.98        5.20      4.72 o 
  -4   3  22        0.16       -3.74      3.74 o 
  -3   3  22        0.70        4.45      2.55 o 
  -2   3  22       14.95        7.21      2.20 o 
  -1   3  22       12.79       12.44      4.23 o 
   0   3  22       17.69       10.87      4.97 o 
   1   3  22        1.94        2.45      6.57 o 
   2   3  22        0.75        3.13      5.12 o 
  -4   4  22       36.98       36.29      7.33 o 
  -3   4  22        8.13        8.91      4.49 o 
  -2   4  22        0.98       -0.63      2.46 o 
  -1   4  22        3.27        2.19      3.17 o 
   0   4  22        1.46        0.23      2.18 o 
   1   4  22       18.61       16.67      7.07 o 
   2   4  22       16.86        3.35      5.32 o 
  -4   5  22        3.38        2.83      6.32 o 
  -3   5  22       22.89       16.21      4.58 o 
  -2   5  22       26.84       24.78      4.58 o 
  -1   5  22        4.25        6.08      3.38 o 
   0   5  22        0.78        0.33      3.64 o 
   1   5  22        3.84        3.95      5.23 o 
   2   5  22        0.15        0.74      4.22 o 
  -4   6  22        3.67        1.51      5.74 o 
  -3   6  22        8.43        5.53      5.70 o 
  -2   6  22        0.54        0.08      3.14 o 
  -1   6  22        0.85        2.91      4.24 o 
   0   6  22        8.63       13.04      6.02 o 
   1   6  22        7.42        6.95      9.88 o 
   2   6  22        1.37        7.69      8.11 o 
  -4   7  22        2.78        5.81      6.62 o 
  -3   7  22        0.22        0.13      5.13 o 
  -2   7  22        5.70        4.68      3.29 o 
  -1   7  22       11.81        9.26      3.45 o 
   0   7  22        4.08        1.21      6.37 o 
   1   7  22        5.31        0.44      6.56 o 
  -3   8  22       22.63        3.25      6.07 o 
  -2   8  22       20.12        5.37      6.33 o 
  -1   8  22        1.11        1.50      5.46 o 
   0   8  22       33.56       15.77     13.42 o 
   1   8  22        4.22       -3.99      9.89 o 
  -3   9  22       64.94       76.64     44.09 o 
  -2   9  22        1.05        0.36      7.33 o 
  -1   9  22        1.10        0.15      4.42 o 
   0   9  22        2.66        7.55     10.58 o 
   1   9  22        6.48        2.96      7.67 o 
  -3  10  22       12.98        0.37      5.85 o 
  -2  10  22        0.00       -1.94      7.23 o 
  -1  10  22        0.41       -1.05      5.57 o 
   0  10  22       10.84       -1.02      7.10 o 
  -2  11  22        0.87       -1.53      7.62 o 
  -1  11  22       41.57       53.29     16.60 o 
   0  11  22       17.54       13.30      9.14 o 
  -4   1  23        7.15       10.87      4.00 o 
  -3   1  23        5.37        2.93      2.94 o 
  -2   1  23        1.64        1.42      2.35 o 
  -1   1  23       64.92       79.66      4.38 o 
   0   1  23       30.27       29.83      4.00 o 
   1   1  23        2.81        2.69      5.30 o 
  -4   2  23        1.36        2.94      4.53 o 
  -3   2  23       37.35       35.99      3.58 o 
  -2   2  23      107.02      111.91     11.92 o 
  -1   2  23        7.42       12.72      4.62 o 
   0   2  23       26.52       24.68      5.17 o 
   1   2  23        6.53        3.90      5.57 o 
  -4   3  23       27.59       34.24      7.75 o 
  -3   3  23        0.07        3.73      4.83 o 
  -2   3  23        0.91       -0.57      3.02 o 
  -1   3  23      184.85      195.29      6.10 o 
   0   3  23        3.50        5.45      3.23 o 
   1   3  23        0.62        4.15      7.60 o 
  -3   4  23       16.09       24.57     15.91 o 
  -2   4  23       72.11       69.48      6.26 o 
  -1   4  23        7.74        6.87      4.02 o 
   0   4  23      113.53      132.25      8.88 o 
   1   4  23        1.61        9.41      5.35 o 
  -3   5  23        2.35        1.70      5.07 o 
  -2   5  23        3.25        7.52      4.13 o 
  -1   5  23       33.17       24.05      3.97 o 
   0   5  23        5.92        9.86      5.07 o 
   1   5  23       14.40       16.96      7.57 o 
  -3   6  23       48.27       42.33     21.16 o 
  -2   6  23        0.05       -0.13      3.37 o 
  -1   6  23        6.10        7.19      4.54 o 
   0   6  23       27.98       20.14      5.21 o 
   1   6  23        0.15       -0.20      5.45 o 
  -3   7  23        3.34       -2.91      5.63 o 
  -2   7  23        1.93       -2.38      6.42 o 
  -1   7  23        0.08       -0.47      4.61 o 
   0   7  23        0.84        1.24      4.29 o 
  -2   8  23        4.28        0.70      5.15 o 
  -1   8  23        7.15        0.35      5.96 o 
   0   8  23        0.78        1.31      4.43 o 
  -2   9  23        5.71        3.77      6.11 o 
  -1   9  23       41.21       42.85     25.37 o 
  -3   0  24       27.59       13.05      5.23 o 
  -2   0  24       15.56       14.73      4.50 o 
  -1   0  24       10.71       14.99      7.94 o 
   0   0  24        1.96        5.76      7.36 o 
  -3   1  24       34.78       48.43     18.12 o 
  -2   1  24        0.04       -0.65      3.56 o 
  -1   1  24        1.82        4.82      4.00 o 
   0   1  24        9.89        9.06      6.18 o 
  -3   2  24        7.50        7.13      5.85 o 
  -2   2  24        3.86        5.12      3.88 o 
  -1   2  24        0.47        2.24      3.48 o 
   0   2  24        7.43       13.54      3.38 o 
  -3   3  24        1.68        6.98      6.12 o 
  -2   3  24        6.06        8.50      5.88 o 
  -1   3  24        3.33        4.42      3.51 o 
   0   3  24        0.21        7.54      4.13 o 
  -3   4  24        0.01       -5.94      8.15 o 
  -2   4  24       20.50       27.87      4.83 o 
  -1   4  24        1.29        0.87      3.25 o 
   0   4  24       19.11       13.06      4.49 o 
  -2   5  24       13.36       13.30      8.42 o 
  -1   5  24        2.52        2.83      4.56 o 
   0   5  24        3.42        3.15      4.21 o 
  -2   6  24       10.56       29.60      8.36 o 
  -1   6  24        5.44        7.16      3.53 o 
  -1   7  24        1.85        7.97      5.46 o 
  -1   1  25        0.38        3.37      5.10 o 
                                                 
